# Supplementary material for: Analysis of pit latrine microbiota reveals depth-related variation in composition, and key parameters and taxa associated with latrine fill-up rate
Source: Front Microbiol. 2022 Sep 23;13:960747. doi: 10.3389/fmicb.2022.960747 (PMC9539666; doi:10.3389/fmicb.2022.960747)
Supplement: SUPPLEMENTARY DATA S1 — Spreadsheet of the characteristics of all the pit latrines sampled in Tanzania. [file Data_Sheet_1.XLSX]

## Sheet: Longitudinal database
							%	%	(g VFA/kg dried sample)	(g CODt/kg dried sample)	(g CODs/kg dried sample)	%CODs/CODt	(g NH4/kg dried sample)	(g PO4-P/kg dried sample)	%Prot dried sample	%Carb in dried sample
Date	ID	Commune	Hamlet	Depth	pH	Temp	TS	VS	VFA	CODt	CODs	%CODs/CODt	NH4	PO4-P	Prot	Carbo	Length	Width	depth	depth-top
2011-10-15	1.1			1	7.93	28.1	16.979	72.8863	42.7587	722.069	79.3922	10.9951		10.2244	22.7497	48.9716
2011-10-15	1.2			2	7.88	34.4	67.4954	7.50483	3.52616	119.178	8.68207	7.28493		2.18089	4.90305	3.72865
2011-10-15	1.3			3	7.9	30	62.9297	11.1976	3.03195	188.687	7.50043	3.97507		5.46642	5.69312	5.78693
2011-10-15	1.4			4	8.61	29.9	79.6569	28.4766	2.73674	92.0447	5.44836	5.91926		2.49068	2.62291	2.29025
2011-10-15	1.5			5	7.76	29.9	41.3117		5.18013	250.97	10.4087	4.14738		6.44853	8.02678	12.0098
2011-10-15	2.1			1	7.24	30	16.4744	61.6246	41.8832	986.38	190.356	19.2985		22.2891	29.4356	33.9683
2011-10-15	2.2			2	8.44	32.4	43.8545	10.3139	4.29603	165	55.6386	33.7203		4.57878	4.65783	6.87336
2011-10-15	2.3			3	8.3	29.1	61.5552	8.23529	1.77077	126.228	40.5815	32.1493		3.79497	5.24624	4.04161
2011-10-15	2.4			4	7.6	28.9	64.0911	8.5296	1.36056	89.248	39.3815	44.1259		2.84595	3.28075	1.32743
2011-10-15	3.1			1	5.83	32.8	82.2279	4.7619	0.907235	33.4436	1.43747	4.29818		0.603202	1.90041	1.07849
2011-10-15	3.2			2	6.66	29.1	79.4702	6.30952	0.911033	32.163	1.18032	3.6698		1.0872	2.2348	2.58602
2011-10-15	3.3			3	6.65	29.5	79.5821	8.11456	1.01782	41.7682	1.42746	3.41757		1.07562	2.43271	0.570627
2011-10-15	3.4			4	6.84	29.6	77.4783	7.3064	1.28552	33.0673	1.48429	4.48868		1.32166	2.26644	0.88398
2011-10-19	4.1			1	7.55	28.1	56.3524	8.74735	7.48859	140.651	7.48859	5.32425	1.63613	1.48849	4.97461	97.5867
2011-10-19	4.2			2	7.78	26.1	60.1981	6.92491	3.13631	55.849	3.13631	5.6157	1.55155	1.66849	6.01602	117.332
2011-10-19	4.3			3	7.84	26.3	58.9444	8.37064	3.80019	77.3949	3.80019	4.91013	1.64222	2.19868	5.47824	114.47
2011-10-19	4.4			4	7.54	25.5	66.4495	7.52064	1.89618	43.3111	1.89618	4.37804	1.14674	1.2894	5.42492	87.9632
2011-10-20	5.1			1	5.83	27.2	27.2933	91.0031	32.1691	541.159	72.5454	13.4056	3.79581	6.05864	29.4819	367.328
2011-10-20	5.2			2	6.56	28.2	55.8279	7.17733	5.55278	114.208	13.7566	12.0452	1.3864	1.15641	5.64946	73.4534
2011-10-20	5.3			3	7.07	28.4	65.5949	4.46321	3.23196	86.897	8.29333	9.54386	0.835431	1.45987	2.52989	41.1961
2011-10-20	5.4			4	7.26	28.4	70.7729	3.81497	2.01772	46.0911	4.43673	9.626	0.641489	1.40732	2.97004	49.0184
2011-10-19	6.1			1	7.37	30.5	57.854	11.7655	9.02271	157.016	20.9147	13.3201	1.93591	4.72914	4.55686	111.689
2011-10-19	6.2			2	7.78	29.5	51.9024	17.0882	4.54699	192.322	13.3327	6.93248	2.32359	5.08647	6.60758	109.141
2011-10-19	6.3			3	7.81	30	56.1402	14.9056	4.48876	120.662	8.6569	7.17449	2.30851	6.00639	5.85599	100.634
2011-10-19	6.4			4	8.51	29.2	69.1237	8.34756	2.05139	97.9114	4.86085	4.96454	1.28465	7.4128	2.7027	54.7564
2011-10-19	6.5			5	8.78	29.1	69.1401	9.44361	2.40092	101.446	5.43823	5.36071	1.0674	4.61671	1.77223	52.5684
2011-10-19	6.6			6	8.29	29	67.9869	8.972	2.42988	113.286	6.11882	5.40119	1.22965	5.25983	2.78473	45.4975
2011-10-19	6.7			7	7.82	29	65.3929	9.39283	2.55074	127.751	6.11687	4.78813	1.22032	4.99137	3.17609	60.8698
2011-10-19	6.8			8	8.6	29.2	59.9588	12.2954	2.17149	158.109	6.10419	3.86076	0.997352	6.58452		19.8177
2011-10-20	7.1			1	8.09	29.1	67.514	4.0144	1.87517	51.6633	4.08804	7.91284	0.548034	1.06467	2.32083	0
2011-10-20	7.2			2	7.9	29.4	70.8137	3.04178	1.52513	46.4317	3.05026	6.56934	0.333269	0.79815	1.06064	0
2011-10-20	7.3			3	7.89	29.4	69.0814	3.91892	1.73129	43.8034	3.53206	8.06345	0.405319	0.566288	1.96562	13.4841
2011-10-20	7.4			4	7.57	28.9	68.6124	3.74427	2.55931	43.4324	5.53836	12.7517	0.40809	0.683842	1.84149	0
2011-10-20	7.5			5	7.4	29.1	67.0035	3.31477	2.11929	47.1617	5.61165	11.8987	0.346251	0.698471	1.85552	0
2011-10-20	7.6			6	7.15	29.1	82.0705	0.525578	1.46216	19.8366	23.0534	116.216	0.156938	0.432799	1.01375	0
2011-10-21	8.1			1	7.2	31.1	13.6543	74.5583	59.6147	940.799	162.732	17.2972	12.7139	15.9949	27.1281	0
2011-10-21	8.2			2	5.72	29.9	53.4557	9.49571	15.452	221.642	39.1726	17.6739	3.99583	3.90604	8.98527	0
2011-10-21	9.1			1	7.52	33	51.593	11.4286	5.73722	122.536	16.3201	13.3186	0.872212	2.51197	2.13532	0
2011-10-21	9.2			2	8.18	29.1	62.5081	5.52731	1.86216	60.7601	7.16707	11.7957	0.703908	1.71434	1.83795	42.5767
2011-10-21	10.1			1	6.95	29.3	24.7258	58.0908	76.7619	860.72	192.592	22.3757	11.3889	10.7256	30.0783	480.275
2011-10-21	10.2			2	8.57	29	73.3938	4.77275	2.91578	99.4634	9.56484	9.61644	1.48241	1.5598	5.9127	65.2981
2011-10-21	10.3			3	8.54	28.6	52.5505	12.8622	8.6393	208.599	22.6068	10.8374	3.27304	1.99579	9.1317	120.672
2011-10-20	11.1			1	7.2	30.4	54.614	14.7028	10.1439	189.549	24.8288	13.0989	1.51976	4.07808	8.66439	96.8383
2011-10-20	11.2			2	7.35	29.6	34.6	17.8668	6.6474	194.393	20.6936	10.6453	3.89595	6.93641	7.25748	95.9189
2011-10-20	11.3			3	7.83	28.9	64.0057	6.42623	1.84359	58.1823	4.18713	7.19656	1.19364	2.16356	4.9146	80.7494
2011-10-25	12.1			1	6.22	29	15.5533	73.0769	101.972	1189.46	221.432	18.6162	13.219	13.039	61.3823	384.074
2011-10-25	12.2			2	7.08	27.9	39.4434	40.3893	15.7187	233.702	32.2488	13.7991	4.40125	4.71562	15.1345	90.5173
2011-10-25	12.3			3	8.23	29.6	37.6434	23.8227	9.61657	387.532	28.159	7.26625	5.143	5.61055	16.2559	51.3408
2011-10-25	12.4			4	8.24	29.7	67.1233	6.55977	3.30735	73.5065	6.61469	8.99878	1.49278	2.93192	4.77324	30.8967
2012-01-24	13.1			1	5.63	27.3	10.303	86.2745	78.8118	1354.36	163.447	12.0682	8.83235	8.65765	51.4015	201.289
2012-01-24	13.2			2	8.44	26.5	72.9472	4.92462	2.4127	48.446	5.40117	11.1488	0.893797	1.20909	3.45349	10.8651
2012-01-20	14.1			1	6.83	26.9	51.9326	16.7939	19.9489	303.586	43.0173	14.1697	2.30298	2.65344	16.3202	24.0536
2012-01-20	14.2			2	8.21	27.5	45.9227	18.3178	10.191	270.324	28.2649	10.4559	4.9997	2.32564	8.14484	26.6106
2012-01-20	14.3			3	8.26	27.6	75.2218	4.54928	1.57135	58.3873	2.95127	5.05464	0.48922	1.35333	5.5602	27.5499
2012-01-20	14.4			4	7.74	28.1	62.6977	7.8635	2.74332	149.256	7.68769	5.15067	1.72893	2.45304	7.61116	15.8839
2012-01-24	15.1			1	6.1	28.9	22.2586	81.9853	91.4703	977.151	191.746	19.623	6.63115	11.591	38.0647	178.606
2012-01-24	15.2			2	6.93	28.3	41.8433	17.4009	16.9681	402.071	40.4366	10.0571	7.51374	4.34478	11.8859	35.7105
2012-01-24	15.3			3	7.9	28.8	63.4703	8.77698	3.59223	83.7242	8.79151	10.5006	1.752	2.70047	2.96247	5.27752
2012-01-24	15.4			4	8.11	28.8	73.6904	4.63259	1.79671	67.96	4.01681	5.91054	1.1969	2.37751	3.49969	5.78756
2012-01-24	15.5			5	7.74	28.6	66.8161	16.395	3.23275	36.2188	7.42336	20.4959	1.5595	2.28388	4.57471	22.4396
2012-01-24	16.1			1	8	28.3	72.7461	7.83476	3.13419	124.735	5.99345	4.80494	0.299672	1.01174	4.96519	6.49174
2012-01-24	16.2			2	7.57	28.2	80.344	2.65036	1.33177	46.6245	2.2802	4.89055	0.0662153	0.647217	3.12811	14.2947
2012-01-20	17.1			1	7.09	27.7	7.55509	66.6667	113.301	1538.3	284.047	18.465	8.94761	21.3101	65.9672	68.357
2012-01-20	17.2			2	8.68	27	53.5099	10.5198	3.6554	136.012	10.9886	8.07914	0.870866	6.83985	7.29984	15.3991
2012-01-25	18A.1			1	7.99	28.9	45.625	22.5049	4.51507	279.058	17.8411	6.39334	0.246795	10.5205	7.95594	57.1565
2012-01-25	18A.2			2	7.15	28.6	22.1101	70.5394	19.9909	955.31	99.2307	10.3873	4.13386	8.03253	31.8386	278.921
2012-01-25	18B.1			1	6.95	29	28.4028	59.2798	10.4919	718.942	27.11	3.77081	0.126044	25.5608	21.6101	116.16
2012-01-25	18C+D			1	6.3	.	71.6535	6.47131	2.84703	45.1059	1.95943	4.34406	0.138723	5.44286	2.4158	16.3833
2012-01-13	19.1			1	.	.	1.0453	75	369.273	1222.62	396.06	32.3944	23.7253	87.9177	3.80181	1204.11
2012-01-13	19.2			2	7.98	.	53.5261	12.1212	11.2842	102.343	4.52116	4.41767	0.455852	0.751036	4.51976	83.3548
2012-01-13	19.3			3	7.3	.	71.7514	5.96175	7.60961	38.9121	1.98184	5.09312	0.301039	0.865488	3.7208	47.7212
2012-02-01	20.1			1	7.96	27.8	43.4877	20.2995	5.79474	233.951	5.74875	2.45724	0.429087	9.51993	8.58637	196.052
2012-02-01	20.2			2	7.86	28.1	50	27.3551	1.768	166.24	5.32	3.20019	0.1544	4.76	6.49626	78.6374
2012-02-01	20.3			3	6.55	23.1	58.2516	11.4855	1.34932	152.511	3.50205	2.29626	0.321708	7.79378	7.62342	134.679
2012-02-01	20.4			4	6.97	26.5	59.0866	14.9758	1.27271	195.645	3.18177	1.6263	0.11847	7.81903	7.725	117.658
2012-01-31	21A.1			1	6.93	30	55.5668	16.9399	0.633472	85.8786	3.81523	4.44258	0.0514696	1.73845	5.65466	64.2525
2012-01-31	21A.2			2	6.85	28.6	57.0225	11.6585	1.52221	110.342	6.34837	5.75334	0.0140296	4.73498	8.06661	69.699
2012-01-31	21B.1			1	6.84	28.1	0.161421	50	418.782	2019.57	506.751	25.092	74.34	7.8057	0	0
2012-01-31	21B.2			2	6.16	28.5	76.8781	5.53746	1.30076	43.3934	3.98033	9.17266	0.0801268	0.481281	3.85731	0
2012-01-31	22.1			1	7.45	28.4	30.4103	60.8466	62.15	705.024	122.919	17.4347	7.39223	15.1922	45.9192	328.618
2012-01-31	22.2			2	7.84	27.5	46.6602	23.8589	4.01627	286.197	12.7303	4.44811	2.36604	5.65793	16.6172	210.982
2012-01-31	22.3			3	7.05	27.8	68.1223	10.5128	1.19491	107.424	2.2166	2.06341	0.40809	2.38688	7.03754	118.911
2011-10-27	23.1			1	7.84	30.7	53.0119	19.026	6.86638	233.457	45.7256	19.5863	2.77673	3.84819	7.41983	180.079
2011-10-27	23.2			2	8.03	29.9	48.8801	16.3294	3.85433	142.471	18.4533	12.9523	4.38624	3.53518	7.44012	0
2011-10-27	23.3			3	8.11	29.8	40.7255	20.1293	9.13433	254.239	42.6269	16.7665	3.44747	4.92075	9.79077	140.958
2011-10-27	23.4			4	8.55	27.3	57.726	10.3683	5.09303	115.788	10.0821	8.70736	1.65264	4.63569	6.08977	32.3189
2011-10-27	23.5			5	7.79	28.1	59.1754	11.6698	5.03588	83.6159	8.51706	10.1859	1.21672	3.44738	5.58741	0
2012-02-01	24.1			1	5.91	29	25.5081	42.6295	64.5284	689.741	142.856	20.7116	10.381	5.31595	24.8554	343.412
2012-02-01	24.2			2	7.64	28.9	25.3253	50.1976	48.7259	827.551	123.276	14.8965	10.8034	4.99895	35.7091	314.818
2012-02-01	24.3			3	8.76	28.9	59.8291	9.68254	10.0286	146.718	24.4029	16.6325	1.57783	2.26646	9.09097	69.6288
2012-02-01	24.4			4	8.28	28.8	61.343	11.8343	29.604	134.913	18.747	13.8956	1.50954	2.21378	7.75768	91.1401
2012-02-01	24.5			5	7.98	28.9	77.1456	4.25	5.44425	62.8681	6.50718	10.3505	0.865895	1.61254	4.23329	30.0143
2011-10-27	25.1			1	6.71	29.4	47.4272	22.2424	26.1875	272.375	55.0317	20.2044	2.82117	3.31455	11.876	251.619
2011-10-27	25.2			2	8.61	29.4	54.4053	16.1777	11.8003	162.962	27.4973	16.8734	3.16146	2.07774	5.96576	38.743
2011-10-27	25.3			3	7.84	29.5	51.4578	16.4459	19.1613	210.075	43.492	20.7031	2.87614	2.70513	9.1376	159.296
2011-10-27	25.4			4	8.86	29	59.0441	15.1228	5.18257	136	11.4829	8.44334	1.9748	2.72339	5.32578	21.636
2011-10-27	25.5			5	7.73	26.4	71.7833	7.19787	8.24705	52.157	7.96843	15.2778	0.668679	1.10332	5.06628	0
2012-02-01	26.1			1	8.21	29.5	28.4474	49.4915	17.5763	603.499	53.1506	8.80708	7.84605	11.4597	28.8398	311.668
2012-02-01	26.2			2	8.15	29.5	28.8699	50.3289	19.8823	630.484	50.2253	7.96616	6.98305	15.3101	29.3358	388.88
2012-02-01	26.3			3	7.55	29.9	38.6735	30.8707	5.37836	395.568	15.3594	3.88286	1.13773	9.25699	16.6225	156.663
2012-02-01	26.4			4	6.68	29.5	44	28.8889	3.08636	393.682	7.36364	1.87045	0.444091	11.8636	16.8388	133.831
2012-02-01	26.5			5	6.83	29.3	54.21	22.8621	1.67128	221.546	3.80003	1.71524	0.165283	9.7399	9.75623	99.209
2012-01-17	27.1			1	7.34	25.9	16.1786	74.2081	44.9976	1175.13	135.24	11.5085	26.603	6.24281	43.0752	537.886
2012-01-17	27.2			2	6.6	25.7	49.8575	18.7143	6.57874	179.872	24.9912	13.8938	1.25959	4.45269	7.95805	125.078
2012-01-17	27.3			3	6.02	25.5	50.578	12.2857	4.34971	133.259	11.8629	8.90208	0.411246	4.4288	5.80489	111.107
2012-01-17	27.4			4	6.68	25.5	68.4755	8.30189	2.71046	44.1034	1.29974	2.94702	0.00680536	3.43189	3.38976	65.5962
2012-01-17	27.5			5	7.99	25.7	58.1998	12.9751	4.50173	93.5741	6.25431	6.6838	0.53952	3.55671	7.13965	96.2977
2012-01-25	28.1			1	6.9	30.2	16.1636	73.494	54.8146	1199.98	134.624	11.2188	7.16425	22.6435	31.5823	193.107
2012-01-25	28.2			2	6	30.5	40.1484	15.9664	9.61432	306.861	29.3411	9.56169	4.0151	8.36894	10.826	49.7558
2012-01-25	28.3			3	7.2	31.7	74.1077	7.26531	3.50841	68.5489	13.5748	19.8031	1.03903	2.91468	4.9062	15.4977
2012-01-27	29.1			1	5.92	27.7	18.3811	88.0734	96.2945	1179.25	171.48	14.5414	4.73312	15.1242	45.6446	304.78
2012-01-27	29.2			2	6.79	27.1	22.8551	46.7692	37.5408	866.676	89.0828	10.2787	7.21063	10.3259	25.9126	181.539
2012-01-27	29.3			3			25.8765	33.2258	19.3226	544.742	44.2874	8.12997	4.38236	10.8206	16.9464	81.4574
2012-01-27	30.1			1	6.26	28.2	18.6538	61.8557	102.713	1147.54	260.214	22.6759	13.5951	8.42722	34.8932	44.3721
2012-01-27	30.2			2	6.15	28	41.1414	19.8758	12.5907	295.42	32.6192	11.0416	5.13352	2.53759	11.2322	54.5975
2011-10-26	31.1			1	7.67	29.3	6.172	68.1818	174.336	1148.09	210.953	18.3743	38.4316	24.6921	40.5711	0
2011-10-26	31.2			2	7.66	29	18.6318	43.6512	60.9709	678.624	81.1515	11.9582	11.7219	10.8202	15.9727	0
2011-10-26	31.3			3	8.37	28.8	31.8845	31.5807	14.0507	352.397	32.1159	9.11356	3.90158	7.52717	13.7109	20.5342
2011-10-26	31.4			4	8.22	28.9	31.6512	33.5488	17.4401	399.921	25.2123	6.30431	4.7897	6.71064	13.1942	68.7816
2011-10-26	31.5			5	8.21	28.9	45.737	16.4988	10.4948	180.336	16.9229	9.38409	3.40206	4.98503	8.93909	43.8165
2011-10-26	31.6			6	8.69	28.7	65.9047	8.91062	2.83439	178.227	4.64306	2.60514	1.5841	5.75376	5.77393	37.7576
2012-01-24	32.1			1	7.37	28.2	10.8618	79.3388	55.6079	853.269	118.029	13.8325	22.1695	8.87517	24.1831	112.759
2012-01-24	32.2			2	8.65	27.8	65.3323	6.12717	2.61126	66.5214	4.89803	7.36309	2.20105	3.27556	3.81031	13.2989
2012-01-24	32.3			3	8.52	27.4	73.6386	7.06806	1.99624	43.6999	3.66656	8.3903	1.61329	1.46662	3.8103	16.0797
2011-10-26	33.1			1	6.65	28.4	17.0106	77.0075	143.91	1070.63	148.731	13.8919	11.4282	16.1546	37.012	314.912
2011-10-26	33.2			2	7.41	28.3	11.6971	74.337	166.195	1205.26	179.361	14.8815	32.2816	16.8247	71.9513	452.51
2011-10-26	33.3			3	7.7	27.6	22.1325	34.7521	51.1465	503.242	59.5504	11.8334	17.2778	12.9583	22.5791	167.081
2011-10-26	33.4			4	7.91	27.6	60.8258	7.74702	10.193	119.193	14.1059	11.8345	3.30123	3.15655	6.02267	31.074
2011-10-26	33.5			5	7.85	27.7	25.3782	27.0281	41.453	480.728	55.6384	11.5738	14.5007	7.04543	21.8845	65.2589
2011-10-26	33.6			6	7.74	27.9	66.4917	7.42262	9.68543	99.1403	12.3023	12.409	2.59882	2.67101	5.65562	5.7157
2012-01-25	34.1			1	7.66	28	71.4967	5.08757	2.66586	52.7577	1.90778	3.61612	0.053429	2.44487	2.54637	13.6457
2012-01-25	34.2			2	7.5	27.9	83.3971	2.93578	3.28549	25.3966	1.29261	5.08971	0.0108157	1.35017	1.66033	6.21137
2012-01-20	35.1			1	6.29	28.2	22.048	51.1715	54.7896	955.644	132.166	13.8301	7.94631	8.69921	44.7081	141.586
2012-01-20	35.2			2	8.03	28.3	67.4959	6.63391	2.26384	105.606	7.02265	6.64983	1.58528	4.29656	5.67805	17.0331
2011-10-25	36.1			1			0.192511	65	6711.29	13557.6	7573.58	55.8621	289.853	484.959	374.79	0
2011-10-25	36.2			2			11.7775	28	15.0456	714.244	23.4345	3.28103	2.71705	4.18765	24.8787	126.173
2011-10-25	36.3			3			59.6954	9.86803	3.73228	39.467	3.68538	9.33786	0.402041	1.41921	4.9528	25.2494
2011-10-25	37.1			1			0.364262	49.7222	1109.09	20644.5	1976.6	9.57447	254.213	301.102	365.419	0
2011-10-25	37.2			2			70.6642	4.40343	2.7001	30.5105	3.56616	11.6883	0.208592	1.24646	1.3961	0
2011-10-25	38.A1			1	7.2	30.7	31.5091	29.3281	29.8326	352.596	31.356	8.89289	2.84997	7.42642	15.7067	192.664
2011-10-25	38.B1			1	7.78	29.9	40.5278	25.965	5.61589	298.165	9.12953	3.0619	3.13365	9.14927	11.0372	175.392
2011-10-27	39.1			1	6.89	27.4	64.3036	13.5404	2.86765	129.946	2.73391	2.10388	0.447876	5.01994	0.905899	53.7628
2011-10-27	39.2			2	7.05	27.8	52.346	19.388	3.45394	150.766	1.72697	1.14546	0.0855844	6.71684	2.90316	31.014
2011-10-27	39.3			3	7.31	28	49.4438	23.3924	3.956	141.575	3.56768	2.52	0.618884	4.07735	4.25991	38.4323
2011-10-27	39.4			4	6.19	28.4	63.2488	14.6941	2.50439	78.5469	1.83719	2.33897	0.22451	4.40166	3.27682	7.61648
2011-10-27	39.5			5	6.99	27.5	73.3447	9.31096	2.45416	69.1529	1.5434	2.23186	0.0790786	3.68125	3.35893	0
2012-01-17	40.1			1	6.65	26.8	0.738552	80	576.804	1971.42	322.252	16.3462	22.3139	56.191	67.3562	2274.31
2012-01-17	40.2			2	7.94	26.4	63.6808	6.26598	5.40194	52.7632	2.56906	4.86905	0.857402	1.16362	8.8162	100.053
2012-01-17	40.3			3	8.26	25.7	65.045	7.89474	5.22715	34.2532	6.64155	19.3896	0.701053	1.2253	7.01313	15.8826
2012-01-17	41.1			1	6.2	25.5	41.9468	20.5342	7.58104	187.237	4.68212	2.50064	0.104895	6.67513	6.27888	374.158
2012-01-17	41.2			2	6.91	25.4	67.5983	6.97674	3.72791	61.1258	4.05336	6.63117	0.138761	3.60956	4.32789	96.7013
2012-01-17	41soil				7	25.5	76.3393	5.73099	3.72023	8.33123	2.33432	28.0189	0.0165315	0.547556	6.89017	80.1133
2012-01-19	42.1			1	8.05	27.2	32.1604	34.8601	13.4327	420.331	28.9797	6.89451	3.3022	4.07333	17.5306	72.3138
2012-01-19	42.2			2	7.01	27.2	37.6956	18.1132	5.24199	222.201	11.0358	4.96657	2.98178	5.18363	12.5616	52.0963
2012-01-19	42.3			3	8.44	26.8	43.2561	22.2527	2.71407	338.542	8.36876	2.472	2.89901	10.172	19.0401	67.1485
2012-01-19	42.4			4	8.17	26.3	60.9899	10.0413	1.88556	71.9791	2.38728	3.31663	0.248238	2.38728	4.56197	24.6345
2012-01-19	42.5			5	8.28	26.4	71.643	7.16648	1.37627	29.982	1.38185	4.60894	0.0421535	1.15573	5.54223	14.5319
2012-01-17	43.1			1	7.64	27	67.997	8.9701	4.14724	60.3556	1.13829	1.88596	4.14724	1.01769	6.73932	117.807
2012-01-17	43.2			2	8.6	25.9	71.0861	7.69231	3.40432	32.9459	1.18729	3.60376	3.40432	0.993161	4.1302	99.3605
2012-01-17	43.3			3	8.36	26.7	69.4051	7.95918	4.38008	53.8865	1.23622	2.29412	4.38008	1.23622	5.44644	147.917
2012-01-17	43.4			4	7.63	25.6	53.4357	21.9365	4.15452	87.4696	1.74789	1.99829	4.15452	2.09598	12.3202	191.84
2012-01-17	43.5			5	7.82	25.8	79.5235	6.36704	3.64672	12.3989	1.11414	8.9858	3.64672	0.63126	4.45205	91.655
2012-01-17	43B1			1	6.18	25.7	0.490196	83.3333	718.08	860.88	199.92	23.2227	3.6312	26.52	0	1923.43
2012-01-17	43B2			2	7.1	25.6	66.9929	5.17928	2.58833	39.1385	2.83612	7.24638	0.165391	0.586629	6.79366	70.6393
2012-01-19	44.1			1	7.64	28.8	25.0698	70.6333	90.627	841.092	119.028	14.1516	14.5753	5.22541	30.2068	50.5493
2012-01-19	44.2			2	7.23	27.8	41.359	26.3563	8.2207	243.575	36.8964	15.1479	1.09287	4.72448	11.1371	31.7341
2012-01-19	44.3			3	7.77	27.3	39.4925	25.502	10.0272	240.552	16.2056	6.73684	1.21036	11.1414	12.1067	37.815
2012-01-19	44.4			4	7.32	26.8	55.1293	16.6415	1.94089	107.057	2.7499	2.56862	0.181392	2.64107	7.31934	27.5815
2012-01-19	44.5			5	7	26.7	56.1373	14.6789	1.63884	169.442	2.81453	1.66106	0.434648	1.47495	8.6647	38.8494
2012-01-19	45.1			1	7.14	25.9	26.6667	62.8906	51.075	786	82.35	10.4771	4.89	9.225	51.4036	171
2012-01-19	45.2			2	7.11	25.7	49.1259	16.3701	14.7377	257.013	33.5465	13.0524	4.01825	4.92612	10.6514	54.1536
2012-01-19	45.3			3	7.02	25.9	41.3333	25.6048	5.46774	337.21	16.6452	4.93615	4.5	6.62903	15.4675	133.302
2012-01-19	45.4			4	7.21	25.2	62.1821	9.1029	5.46781	114.535	10.1637	8.87391	0.791224	3.89179	6.72618	32.7452
2012-01-19	45 Soil						75.2679	5.9312	1.83079	34.065	1.89457	5.56162	0.111867	1.0735	3.96583	41.3542
2012-02-01	46.1			1	5.25	29.5	12.8828	86.8852	36.4828	1275.19	344.956	27.0514	7.31208	7.15684	50.4484	843.402
2012-02-01	46.2			2	7.2	29.3	31.8403	28.1346	4.60423	400.561	32.7886	8.18567	8.46725	14.0702	15.584	256.413
2012-02-01	46.3			3	7.19	29.4	28.1543	32.5926	16.3385	456.626	38.5731	8.44742	5.76821	10.9397	19.1618	243.903
2012-02-01	46.4			4	6.73	30.2	52.6477	17.6015	3.83683	217.825	5.66027	2.59854	0.436867	8.58538	8.51877	137.703
2012-01-19	47.1			1	6.43	27.3	14.4898	88.7324	85.0254	1335.56	152.245	11.3993	7.02563	9.82761	58.4929	149.889
2012-01-19	47.2			2	6.73	27.1	13.0329	79.9065	48.0323	1582.61	91.9213	5.8082	9.37628	13.5657	81.8532	321.426
2012-01-19	47.3			3	7.49	27.1	30.4217	29.703	8.41505	637.637	19.3283	3.03124	3.38574	9.46693	32.0992	190.333
2012-01-19	47.4			4	7.91	27.2	14.2744	75.1381	43.2941	1315.36	32.7859	2.49254	10.3822	8.93905	64.5379	316.283
2012-01-19	47.5			5	7.75	27.5	19.8786	53.0534	10.7653	820.983	26.1588	3.18627	6.10707	13.0794	41.8023	288.55
2012-01-19	47.6			6	7.31	27.8	39.1775	35.9116	5.87072	333.099	4.38517	1.31648	3.09872	8.01481	16.2481	111.083
2012-01-19	47.7			7	7.29	27.6	59.61	8.09969	1.81849	97.4333	4.26103	4.37328	1.22798	0.506626	4.5594	30.9713
2012-02-01	48.1			1	6.31	28.3	0	0
2012-02-01	48.2			2	7.58	29	38.1981	23.5867	2.06293	244.882	4.34577	1.77464	1.23566	2.20954	13.8459	82.8892
2012-02-01	48.3			3	8.03	29	72.9464	4.52876	1.4257	24.1547	1.56005	6.45857	0.298849	0.877356	2.4666	33.1999
2012-01-31	49.1			1	7.11	27.4	10.2585	71.6535	96.1156	1077.74	178.389	16.5521	26.1247	9.80652	44.3221	443.404
2012-01-31	49.2			2	7.61	27.2	41.4577	17.4402	5.30661	253.897	15.0515	5.92818	5.61536	4.21152	17.8714	148.707
2012-01-31	49.3			3	8.18	27.4	67.2683	8.78049	3.21102	108.937	5.88688	5.40393	1.78985	2.00986	6.29951	54.9727
2012-01-31	49.4			4			69.9211	7.19323	1.93075	94.4779	4.77681	5.05601	0.875272	1.02687	7.71565	0
2012-01-31	50.1			1	6.23	24.9	13.4221	43.5115	5.7815	731.776	32.0366	4.37793	1.0505	3.39737	33.217	502.104
2012-01-31	50.2			2	6.63	23.9	18.634	35.8566	3.9283	219.062	9.43437	4.30671	0.765268	4.77622	37.1536	296.608
2012-01-31	50.3			3	7.02	25.9	43.553	12.1711	2.05726	286.731	4.31199	1.50384	0.491355	1.03782	20.0746	193.316
2012-01-31	50.4			4	6.97	26.1	69.808	6.5	0.81939	66.5826	2.44957	3.679	0.277905	1.46974	5.89315	3.0068

## Sheet: Latrine information (code)
ID	Vil	TypeLat	NumFam	Users	Use5	Use15	AgeLat	Lined	Line-M	Floor	Wall	Roof	Roof-M	Wsto	RainF
1	1	0	1	3	0	4	0.25	0		0	0	0		1	1
2	1	1	2	11	1	2	0.33	0		0	0	0		1	1
3	1
4	1	0	1	9	0	3	0.16	0		0	1	1	0	1	1
5	1	0	1	7	1	3	0.08	0		0	1	1	0	0	1
6	1	1	2	10	2	3	10	0		0	0	1	0	0	1
7	1	0	1	7	1	2	1.5	1	1	3	2	0		?	1
8	1	0	1	7	1	2	0.83	1	1	3	3	1	2	1	1
9	1	0	1	8	0	4	3	1	1	3	3	1	2	1	0
10	1	1	2	9	1	4	0.25	0		0	1	1	0	1	1
11	1	2		35			0.83	0		1	0	0		1	1
12	2	0	1	12	0	0	19	1	1	3	3	1	2	1	1
13	2	0	1	4	0	2	0.25	0		3	3	1	0	1	0
14	2	1	2	9	2	2	11	0		0	1	1	2	1	0
15	2	1	2	6	2	5	1	0		0	3	1	0	1	1
16	2	0	1	7	2	1	0.5	0		3	3	0		1	0
17	2	0	1	10	1	1	3	0		0	0	1	0	1	1
18a	2	2		441			0.5	1	1	3	3	1	2	1	0
18b	2	2		441			0.5	1	1	3	3	1	2	1	0
18c	2	2		408			0.5	1	1	3	3	1	2	1	0
18d	2	2		408			0.5	1	1	3	3	1	2	1	0
19	2	0	1	3	0	0	?	1	1	3	3	1	2	0	0
20	3	0	1	6	1	0	7	1	1	0	0+3	0		1	1
21	3	0	1	5	1	1	2	0		0	0	0		1	1
22	3	0	1	4	0	2	2.5	0		0	1	1	0	1	1
23	3	0	1	8	2	2	2	0		0	1	1	0	1	1
24	3	0	1	6	2	2	0.25	0		0	1	1	0	1	1
25	3	0	1	5	1	1	1	0		0	0	1	0	1	1
26	3	0	1	4	0	2	3	0		0	0	1	0	1	1
27	4	0	1	4	1	1	1	0		0	3	1	0	1	1
28	2	0	1	17	1	4	0.25	0		0	3	1	0	0	1
29	2	0	1	8	0	3	16	1	1	3	3	1	2	1	0
30	2	1	2	10	2	3	7	0		0	3	1	0	1	0
31	2	1	2	12	3	2	3	0		0	3	1	0	0	0
32	2	0	1	4	1	1	2	0		3	3	1	0	1	0
33	2	0	1	10	1	2	4	0		3	3	1	0	1	0
34	2	0	1	7	2	2	0.25	0		0	0	0		1	0
35	2	0	1	3	0	1	8	0		3	3	1	0	1	0
36	2	0	1	6	0	3	7	1	1	3	3	1	2	1	0
37	2	0	1	5	1	0	9	1	1	3	3	1	2	1	0
38a	2	2		20-30			15	1	1	3	4	1	2	0	0
38b	2	2		20-30			15	1	1	3	4	1	2	0	0
39	4	0	1	3	0	0	12	0		3	3	1	2	1	1
40	4	0	1	6	1	3	1	0		0	0	0		1	1
41	4	0	1	6	0	2	0.83	0		0	0	0		1	1
42	4	0	1	8	1	4	0.41	0		0	3	1	0	1	1
43	4	0	1	4	0	1	0.5	0		0	1	1	0	1	1
44	4	0	1	5	0	0	3	0		0	3	1	0	1	1
45	4	0	1	9	1	4	3	0		0	3	1	0	1	0
46	4	1	2	5	0	0	6	1	1	0	3	1	2	1	1
47	3	0	1	8	3	3	9	1	1	3	3	1	2	0	0
48	3	0	1	2	0	0	12	1	1	3	3	1	2	1	1
49	3	0	1	19	0	7	4	1	1	3	1	1	0	1	1
50	3	0	1	7	0	2	1.5	1	1	3	3	1	2	1	1

## Sheet: Household information
		1	2	3	4	5	6	7.1	7.2	7.3	7.4	7.5	7.6	7.7	7.8	7.9	7.1	7.11	7.12	8	9	10	11	12
ID	Village	Users	USeChild	ChildGo	UseAdul	FarmGo	TimeField	Ugali	Rice	Cassave	Banana	Beans	Veg	Toma	Fruit	Chick	Beef	Fish	Other	AnC	Wdis	Wdisp-T	Add	Add-t
1	Sululu	7	3	1	3	0	6	4	3	1	2	2	3	4	3	1	2	2		NR	0		0
2	Sululu	11	3	1	9	0	6	3	3	3	3	4	4	4	5	2	0	2		0	0		1	1
3	Sululu
4	Sululu	9	3	1	6	0	7													0	0		1
5	Sululu	8	5	1	2	0	6	4	2	3	3	2	4	3	5	1	0	1		0	0		1	1
6	Sululu	10	3	1	5	0	6													0	0		1	1
7	Sululu	7	2	1	6	0	7													0	0		0
8	Sululu	7	2	1	5	0	6													0	0		0
9	Sululu	8	2	1	4	0	6													0	0		0
10	Sululu	9	4	1	5	0	2	3	3	2	2	4	4	4	5	1	1	2	potatos(3 daliy)	0	0		1	1
11	Sululu
12	Signali	10	1	1	10	0	7	3	3	3	3	3	3	4	5	2	2	2		0	0		1	1
13	Signali	4	2	1	2	0	3	3	3	0	0	4	4	4	5	1	2	2		0	0		1	5
14	Signali	9	1	1	7	0	6	3	3	0	2	2	4	4	5	1	2	4		0	0		1	1
15a	Signali	6	3	1	3	0	6	3	3		0	2	4	4	5	0	0	2			0		1	1
15b	Signali	6	2	1	6	0	6	3	3	2	3	4	5	4	5	1	1	4		0	0		1	1
16	Signali	7	3	1	4	0	7	3	3	3	3	4	4	4	5	1	1	4		0	0		0
17	Signali	10	3	1	4	0	7	3	3	3	3	4	4	4	5	1	1	4		0	0		1	1
18a	Signali
18b	Signali
18c	Signali
18d	Signali
19	Signali	3	0		3			3	3	0	3	0	4	4	5	1	2	2	potatos(3)	0	1		0
20	Ifakara	6	0		5	0	7	3	3	1	2	2	4	4	5	1	1	3		0	0		1	1
21	Ifakara	5	1	1	2	0	2	3	3	2	2	2	4	4	5	1	1	4		0	0		0
22	Ifakara	4	2	1	2	0	7	3	3	3	3	4	4	4	5	1	0	4		0	0		0
23	Ifakara	8	2	1	4	0	7	3	3	2	2	4	4	4	5	1	1	2		0	0		0
24	Ifakara	6	2	1	2	0	5	3	3	0	1	2	4	4	5	1	1	4		0	0		0
25	Ifakara	6	1	1	3	0	6	3	3	0	3	4	4	4	5	3	1	3		0	0		0
26	Ifakara	4	1	2	3	1	6	3	3	3	3	4	4	4	5	0	0	4		0	0		1	1
27	Ifakara	4	1	1	2	0	6	3	3	3	3	2	4	4	5	0	0	2		0	0		1	1
28	Signali	17	5	1	11	0	5	3	3	0	0	4	4	4	5		2	4		0	0		0
29	Signali	8	3	1	4	0	5	3	3	3	3	4	4	4	5	1	2	2		0	0		0
30	Signali	10	3	1	7	0	4	3	3	0	2	2	4	4	5	1	1	3		0	0		0
31	Signali	12	4	1	5	0	6	3	3	0	0	2	4	4	5	1	1	2			0		0
32	Signali	4	1	1	2	0	6	3	3		2	4	4	4	5	0	2	2		0	0		0
33	Signali	10	1	1	5	0	6	3	3	0	3	4	4	4	5	1	2	2		0	0		0
34	Signali	7	1	1	3	0	5	3	3	2	2	4	4	4	5	1	2	3		0	0		1	1
35	Signali	3	1	1	2	0	2	3	3	3	3	4	4	4	5	0	0	2		0	0		0
36	Signali	6	3	1	3	1	2	3	3	1	3	2	4	4	5	1	2	3		0	0		0
37	Signali	5	0		4	0	3	3	3	1	1	2	4	4	5	2	2	3		0	0		0
38a	Signali
38b	Signali
39	Ifakara(MlabaniB)	3	0		3			3	3	1	0	4	4	4	5	1	1	4		0	0		0
40	Ifakara(MlabaniB)	6	3	1	2	0		3	3	1	2	2	4	4	5	1	2	2		0	0		1	6
41	Ifakara(MlabaniB)	6	0	1	4	1	6	3	3	3	3	4	4	5		0	0	3		0	0		0
42	Ifakara(MlabaniB)	8	3	1	4	0	6	3	3	1	2	1	4	4	5	1	1	3		0	0		1	1
43	Ifakara(MlabaniB)	4	1	1	2	0	6	3	3	3	3	3	4	4	5	1	1	2		0	0		1	1
44	Ifakara(MlabaniB)	5	0		3	0	7	3	3	2	2	3	4	4	5	1	2	2		0	0		1	1
45	Ifakara(MlabaniB)	9	4	1	5	0	7	3	3	1	1	2	4	4	5	1	1	2		0	0		1	1
46	Ifakara(MlabaniB)	5	0		5	0	6	3	3	1	3	2	4	4	5	1	1	3		0	0		0
47	Ifakara (Lumemo)	8	4	1	3	0	7	1	4	3	2	4	4	4	3	1	1	3		0	0		0
48	Ifakara (Lumemo)	2	0		2	0	0	3	3	0	3	4	4	4	5	1	3	3		0	0		1	6
49	Ifakara(Lumemo)	19	7	1	9	0	7	3	3	1	2	3	3	4	5	0	0	2		0	0		1	1
50	Ifakara(Lumemo)	7	2	1	4	0	6	3	3	3	3	4	4	4	5	0	0	3		0	0		0
