# Supplementary material for: Analysis of pit latrine microbiota reveals depth-related variation in composition, and key parameters and taxa associated with latrine fill-up rate
Source: Front Microbiol. 2022 Sep 23;13:960747. doi: 10.3389/fmicb.2022.960747 (PMC9539666; doi:10.3389/fmicb.2022.960747)
Supplement: SUPPLEMENTARY DATA S2 — Spreadsheet of the calculation of fill-up rate. [file Data_Sheet_2.XLSX]

## Sheet: Depth Monitoring
Monitoring data																													total depth	#days	average #		total volume	total change	% increase of total	% increase of empty	% full
	1st			2sd			3rd			4th			5th			6th		7th				8th				9th			change (m)	monitored	users		change (m3)	l/p/day
2011-02-12	0.608667	7	2011-05-01	0.503	7	2011-06-05	0.7975	7	2011-06-29	0.486333	7	23/08/2011	0.442333	12	2011-10-03	0.413	12	2011-12-07	0.367		2012-02-10	1.65133	9		27/03/2012	1.38633	9		-0.777667	442	8.75		-0.788667	-0.203922	-0.424954	-1.60344	0.310018
2011-02-12	0.894333	12	2011-05-01	0.615667	12	2011-06-05	0.605	12	2011-06-29	0.612333	12	23/08/2011	0.613667	6	2011-10-03	0.612333	6	2011-12-07	0.627333		2012-02-10	0.573	7		27/03/2012	0.464333	7		0.43	442	9.25		0.966442	0.236381	0.313297	0.554064	0.747845
2011-02-12	0.792		2011-05-01	0.567		2011-06-05	0.583		2011-06-29	0.567		23/08/2011			2011-10-03	0.564		2011-12-07	-0.1		2012-02-10	0.804	12		27/03/2012	0.739667	12		0.0523333	442	12		0.0533764	0.0100634		0.0818988
2011-02-12	2.30067	8	2011-05-01	1.54833	8	2011-06-05	0.993333	5	2011-06-29	1.79733	5	23/08/2011	1.74433	8	2011-10-03	1.73733	8	2011-12-07	1.69633		2012-02-10	1.663	6		27/03/2012	1.641	6		0.659667	442	6.75		0.86657	0.290454	0.274861	0.357414	0.505833
2011-02-12	1.455	8	2011-05-01	1.13	8	2011-06-05	1.29067	7	2011-06-29	1.26233	7	24/08/2011	1.217	8	2011-10-03	1.14367	8	2011-12-07	0.142667		2012-02-11	0.886667	8		27/03/2012	0.824667	8		0.630333	442	7.75		0.704325	0.205612	0.420222	0.427248	0.436667
2011-02-12	0.61	10	2011-05-01	0.547667	10	2011-06-05	0.951333	7	2011-06-29	0.640667	7	23/08/2011	0.594	3	2011-10-03	0.582	3	2011-12-07	0.432333		2012-02-11	0.555333	5		28/03/2012	0.490333	5		0.119667	443	6.25		0.112137	0.0405009	0.0569841	0.309216	0.872698
13/02/2011	2.61667	6	2011-05-01	1.778	6	2011-06-05	2.09567	7	2011-06-29	2.253	7	23/08/2011	2.21533	9	2011-10-03	2.20733	9	2011-12-07	2.17167		2012-02-11	2.133	6		28/03/2012	2.09533	6		0.521333	443	7.33333		1.67956	0.516999	0.158017	0.273567	0.580398
13/02/2011	2.68933	9	2011-05-02	2.15167	9	2011-06-05	2.501	9	2011-06-29	2.613	9	23/08/2011	2.587	10	2011-10-03	2.54567	10	2011-12-08	2.52467		2012-02-12	2.47967	9		28/03/2012	2.448	9		0.241333	443	9.33333		0.253872	0.0614009	0.102473	0.124027	0.276251
13/02/2011	2.892	7	2011-05-02	2.873	7	2011-06-05	2.914	7	2011-06-29	2.799	7	23/08/2011	2.85867	7	2011-10-03	2.885	7	2011-12-08	2.92933										-0.0373333	332	7		-0.0779412	-0.0335375	-0.0102004	-0.01442	0.282423
13/02/2011	1.64467	6	2011-05-02	1.05233	6	2011-06-05	1.38933	8	2011-06-29	1.06333	8	23/08/2011	1.49567	9	2011-10-03	1.49633	9	2011-12-08	1.50733		2012-02-12	1.42967	6		29/03/2012	1.38067	6		0.264	442	7.25		0.176742	0.0551544	0.150857	0.181923	0.321619
13/02/2011	0.765667		2011-05-02	0.406		2011-06-05	0.432		2011-06-29	0.489667		23/08/2011	0.469667		2011-10-03	0.467667		2011-12-08	0.466667										0.765667	330	0		0.799691		0.418397	1.0282	1.01148
16/02/2011	1.93533	10	2011-05-02	1.88533	10	2011-06-06	1.9	10	2011-06-29	1.88	10	24/08/2011	1.855	12	2011-10-03	1.846	12	2011-12-08	1.81533		2012-02-12	1.82133	8		29/03/2012	1.76617	8		0.169167	442	10		0.127269	0.0287939	0.0462204	0.102339	0.594581
16/02/2011	2.78467	4	2011-05-02	2.76133	4	2011-06-06	2.711	4	2011-06-29	2.71133	4	24/08/2011	2.70433	5	2011-10-03	2.69233	5	2011-12-08	2.651		13/02/2012	2.638	7		29/03/2012	2.62567	7		0.159	442	4.33333		0.285551	0.149087	0.0434426	0.0625	0.348361
16/02/2011	1.77833	9	2011-05-03	1.71833	9	2011-06-06	1.72067	9	2011-06-29	1.674	9	24/08/2011	1.70633	6	2011-10-03	1.67867	6	2011-12-08	1.657		13/02/2012	1.55933	6		30/03/2012	1.533	6		0.245333	443	8		0.291671	0.0822998	0.134062	0.211373	0.499818
16/02/2011	1.39633	6	2011-05-03	1.31267	6	2011-06-06	1.288	6	2011-06-29	1.256	6	24/08/2011	1.214	15	2011-10-03	1.17633	15	2011-12-09	1.14333		13/02/2012	1.10067	5		30/03/2012	1.056	5		0.340333	443	8		0.126557	0.0357102	0.139481	0.327506	0.713593
		6			6			6			6
16/02/2011	1.952	7	2011-05-03	1.79567	7	2011-06-06	2.02067	7	2011-06-29	2.16467	7	24/08/2011	2.15367	7	2011-10-03	2.122	7	2011-12-09	2.16967		13/02/2012	2.166	7		30/03/2012	2.237	7		-0.285	443	7		-0.342645	-0.110495	-0.116803	-0.126023	-0.0436475
26/02/2011	1.47133	10	2011-05-03	1.42833	10	2011-06-06	1.407	10	2011-06-29	1.37967	10	23/08/2011	1.38	6	2011-10-03	1.34733	6	2011-12-09	1.27333		14/02/2012	1.13167	12		30/03/2012	1.16867	12		0.302667	443	9.5		0.339702	0.0807181	0.19847	0.258175	0.429727
26/02/2011	2.80733		2011-05-03	2.77333		2011-06-06	2.77933		2011-06-29	2.78267		23/08/2011	2.74333		2011-10-03	2.71107		2011-12-09	2.76		14/02/2012	2.78533			2012-04-01	2.786			0.0213333	445			0.119949		0.00761905	0.00791981	0.0455952
26/02/2011	2.77133		2011-05-03	2.76433		2011-06-06	2.75167		2011-06-29	2.75		23/08/2011	2.72633		2011-10-03	2.723		2011-12-09	2.75667		14/02/2012	2.781			2012-04-01	2.80767			-0.0363333	445			-0.204287		-0.0129762	-0.0134934	0.0253571
26/02/2011	3.06133		2011-05-03	3.06033		2011-06-06	3.061		2011-06-29	3.06967		23/08/2011	3.05		2011-10-03	2.98467		2011-12-09	3.041		15/02/2012	3.03633			2012-04-01	3.03967			0.0216667	445			0.122265		0.00666667	0.00731241	0.0949744
26/02/2011	3.069		2011-05-03	3.06533		2011-06-06	3.051		2011-06-29	3.07233		23/08/2011	3.06633		2011-10-03	3.064		2011-12-09	3.06333		15/02/2012	3.04333			2012-04-01	3.05167			0.0173333	445			0.097812		0.00533333	0.00578936	0.0841026
26/02/2011	2.26733	3	2011-05-03	2.283	3	2011-06-06	2.29833	3	2011-06-29	2.31533	3	23/08/2011	2.28667	3	2011-10-03	2.28767	3	2011-12-10	2.23667		15/02/2012	2.27267	3		2012-04-01	2.24333	3		0.024	443	3		0.0328401	0.0247104	0.0096	0.0116185	0.183333
19/02/2011	1.385	7	27/04/2011	1.363	7	2011-06-03	1.23867	8	2011-06-16	1.53833	8	26/08/2011	1.60167	5	2011-10-05	1.51433	5	2011-12-10	1.419		15/02/2012	1.488	3		2012-04-01	1.374	3		0.011	443	5.75		0.00955538	0.00375125	0.00515222	0.0104546	0.512334
19/02/2011	1.876	5	27/04/2011	1.499	6	2011-06-03	1.566	5	2011-06-16	1.748	5	25/08/2011			2011-10-05						16/02/2012	2.29033	4		2012-04-01	1.766	4		0.11	443	5.25		0.132394	0.0569252	0.0601093	0.445344	0.925137
19/02/2011	0.623333	4	27/04/2011	0.654667	4	2011-06-03	0.625667	7	2011-06-16	0.558333	7	25/08/2011	0.594	5	2011-10-05	0.603333	5	2011-12-10	0.436		16/02/2012	0.387667	3		2012-04-02	0.368333	3		0.255	444	4.75		0.2798	0.13267	0.139344	0.619183	0.914299
19/02/2011	2.07233	8	27/04/2011	1.34733	8	2011-06-03	1.268	7	2011-06-16	1.46033	7	25/08/2011	1.739	7	2011-10-05	1.739	7	2011-12-10	1.67067		17/02/2012	1.40233	8		2012-04-02	1.296	8		0.776333	444	7.5		1.37082	0.411659	0.318169	0.401483	0.525683
20/02/2011	1.93467	6	28/04/2011	1.35367	6	2011-06-03	1.271	7	2011-06-16	1.458	7	26/08/2011	1.46867	7	2011-10-05	1.41733	7	2011-12-10	1.39967		17/02/2012	1.28067	7		2012-04-02	1.25867	7		0.676	444	6.75		0.598765	0.199788	0.369399	0.386912	0.414663
20/02/2011	1.676	5	28/04/2011	1.52	5	2011-06-03	1.32	7	2011-06-16	1.304	7	26/08/2011	1.31233	7	2011-10-05	1.24	7	2011-12-10	1.148		18/02/2012	1.138			2012-04-02	1.144			0.532	444	6.33333		0.485554	0.172672	0.29071	0.34271	0.442441
20/02/2011	1.416	4	28/04/2011	1.33267	4	2011-06-03	1.26867	4	2011-06-16	1.228	4	26/08/2011	1.29667	4	2011-10-05	1.28767	4	2011-12-10	1.24467		18/02/2012	1.18	4		2012-04-02	1.11567	4		0.300333	444	4		0.232438	0.130877	0.140671	0.267121	0.614052
27/02/2011	0.695	4	28/04/2011	0.661	4	2011-06-04	0.692	4	2011-06-16	0.691333	4	25/08/2011	0.647667	4	2011-10-05	0.632333	4	2011-12-11	0.697		18/02/2012	0.626	3		2012-04-02	0.671667	3		0.0233333	444	3.75		0.0199731	0.0119958	0.0178055	0.0527592	0.680319
27/02/2011	2.00733	17	2011-05-04	1.93233	17	2011-06-06	1.89233	17	2011-06-29	1.88833	17	23/08/2011	1.86033	12	2011-10-03	1.87367	12	2011-12-11	1.834		19/02/2012	1.75533	12		2012-04-03	1.70967	12		0.297667	445	14.5		0.441515	0.0684254		0.155453
27/02/2011	1.915	8	2011-05-04	1.91033	8	2011-06-06	1.92167	10	2011-06-29	1.89433	10	23/08/2011	1.897	6	2011-10-03	1.88	6	2011-12-11	1.88767		19/02/2012	1.85567	7		2012-04-03	1.79567	7		0.119333	445	7.75		0.217823	0.06316	0.0397778	0.0732856	0.497
27/02/2011	2.43067	10	2011-05-04	2.42833	10	2011-06-06	2.401	10	2011-06-29	2.36467	10	24/08/2011	2.30233	9	2011-10-03	2.29867	9	2011-12-11	2.28933		19/02/2021	2.223	9		2012-04-03	2.21067	9		0.22	445	9.5		0.496159	0.117365	0.0721311	0.110128	0.417158
27/02/2011	1.476	12	2011-05-04	1.48767	12	2011-06-06	1.43833	12	2011-06-29	1.41433	12	25/08/2011	1.337	15	2011-10-03	1.312	15	2011-12-12	1.235		19/02/2012	1.155	5		2012-04-04	1.24967	5		0.226333	446	11		0.349392	0.0712172	0.0742077	0.178056	0.657443
2011-03-05	2.20533	4	2011-05-04	2.14633	4	2011-06-06	2.127	10	2011-06-29	2.12033	10	25/08/2011	2.089	10	2011-10-03	2.03733	10	2011-12-12	2.045		19/02/2012	1.992	6		2012-04-04	1.97467	6		0.230667	446	7.5		0.156942	0.0469183	0.0840316	0.119105	0.378506
2011-03-05	1.31267	10	2011-05-04	1.28567	10	2011-06-06	1.24667	10	2011-06-29	1.26033	10	25/08/2011	1.205	10	2011-10-03	1.20367	10	2011-12-12	1.175		20/02/2012	1.13967	7		2012-04-04	1.11467	7		0.198	444	9.25		0.258914	0.063042	0.0540984	0.261214	0.846995
2011-03-05	1.47233	7	2011-05-05	1.14833	7	2011-06-06	1.07067	6	2011-06-29	1.089	6							2011-12-12	1.10433		20/02/2012	1.074	4		2012-04-04	1.06133	4		0.411	444	5.66667		1.25366	0.498276	0.168443	0.335373	0.666189
2011-03-05	1.35	3	2011-05-05	1.35467	3	2011-06-06	1.34167	3	2011-06-29	1.32933	3	24/08/2011	1.33333	2	2011-10-03	1.34033	2	2011-12-12	1.36567		20/02/2012	1.35167	3		2012-04-05	1.314	3		0.036	445	2.75		0.0719895	0.058827	0.0118033	0.0422205	0.73224
2011-03-05	1.73867	6	2011-05-05	1.72367	6	2011-06-06	1.77133	6	2011-06-29	1.77567	6	24/08/2011	1.75967	7	2011-10-03	1.787	7	2011-12-12	1.796		22/02/2012	1.74667	9		2012-04-05	1.71433	9		0.0243333	445	7		0.0465724	0.014951	0.00797814	0.0145592	0.46
2011-03-05	2.41933	5	2011-05-05	2.40433	5	2011-06-06	2.39467	3	2011-06-29	2.39167	3	24/08/2011	2.41267	3	2011-10-03	2.456	3	13/12/2011	2.466		22/02/2012	2.50633	2		2012-04-05	1.71733	2		0.702	445	3.25		1.47	1.01642	0.230164	0.301676	0.467213
2011-03-05	1.913		2011-05-05	1.79533		2011-06-06	1.96933		2011-06-29	1.84767		24/08/2011	1.85067		2011-10-03	1.791		13/12/2011	1.844		22/02/2012	1.96367			2012-04-05	1.81367			0.0993333	445			0.0861518		0.0325683	0.0635259	0.519891
2011-03-05	1.85		2011-05-05	1.848		2011-06-06	1.693		2011-06-29	1.79		25/08/2011	1.933		2011-10-03	1.94133		13/12/2011	1.95167		22/02/2012	1.81067			2012-04-05	1.95717			-0.107167	445			-0.093653		-0.0351366	-0.060421	0.383333
2011-03-05	1.193	3	30/04/2011	0.620667	3	2011-06-04	0.979	6	2011-06-16	1.11367	6	25/08/2011	1.248		2011-10-05	1.242		13/12/2011	1.22267		22/02/2012	1.27367	3		2012-04-06	0.723333	3		0.469667	446	4		0.283198	0.158743	0.153989	0.476577	0.830874
2011-03-05	1.30833	6	30/04/2011	0.415	6	2011-06-04	0.732	5	2011-06-16	0.846667	5	26/08/2011	0.849667	5	2011-10-05	0.812	5	13/12/2011	0.525		22/02/2012	0.638	6		2012-04-06	0.341333	6		0.967	446	4.75		1.43769	0.678638	0.792623	2.03222	1.4026
2011-03-05	0.563333	6	30/04/2011	0.450667	6	2011-06-04	0.480667	6	2011-06-16	0.461	6	26/08/2011	0.493667	6	2011-10-05	0.483333	6	14/12/2011	-0.1			0.788333			2012-04-06	0.786667			-0.223333	444	6		-0.221621	-0.083191	-0.24408	-0.606884	0.353734
2011-03-06	0.946	8	30/04/2011	0.859667	8	2011-06-04	0.814667	7	2011-06-16	0.873	7	25/08/2011	0.848667	7	2011-10-05	0.865	7	14/12/2011	0.854333		23/02/2012	1.42267	5		2012-04-06	0.729	5		0.217	444	7.33333		0.21771	0.0668643	0.118579	0.282062	0.698179
																			0.710667		23/02/2012	0.704667	4		2012-04-06	0.571	4		-0.571	444	4		-0.369085	-0.207818	-0.749344	-0.63633	-0.926947
2011-03-06	1.024	5	30/04/2011	0.574333	5	2011-06-04	0.91	5	2011-06-16	0.882	5	25/08/2011	0.889667	5	2011-10-05	0.822	5	14/12/2011	0.891333		23/02/2012	0.903667	5		2012-04-07	0.651	5		0.373	445	5		0.252233	0.113363	0.174707	0.524245	0.841452
2011-03-06	1.08367	9	30/04/2011	0.970667	8	2011-06-04	0.999667	5	2011-06-16	0.957	5	25/08/2011	0.938333	5	2011-10-05	1.00367	5	14/12/2011	0.1		23/02/2012	1.682	6		2012-04-07	0.834667	6		0.249	445	6.125		0.301872	0.110753	0.116628	0.331117	0.764403
2011-03-12	1.70167	5	29/04/2011	1.68233	5	2011-06-03	1.68033	3	2011-06-16	1.67367	3	25/08/2011	1.69067	3	2011-10-05	1.668	3	15/12/2011	1.685		24/02/2012	0.907333	3		2012-04-07	1.67533	3		0.0263333	445	3.5		0.042617	0.0273624	0.0107923	0.0178571	0.406421
2011-03-12	0.953333	8	29/04/2011	0.930667	8	2011-06-03	0.919	7	2011-06-16	0.866667	7	25/08/2011	0.885	7	2011-10-05	0.878	7	15/12/2011	0.921333		24/02/2012	2.84433	3		2012-04-07	0.890333	3		0.063	445	6.25		0.0655825	0.0235802	0.0206557	0.0876623	0.785027
2011-03-12	3.14633	2	29/04/2011	0.972	2	2011-06-03	1.399	6	2011-06-16	1.86733	6	25/08/2011	2.33367	5	2011-10-05	2.83167	5	15/12/2011	1.039		24/02/2012	1.929	5		2012-04-07	1.99333	5		1.153	445	4.5		1.67497	0.83644	0.267073	0.49443	0.726909
2011-03-12	2.05567	19	29/04/2011	1.67533	19	2011-06-03	1.76433	19	2011-06-16	1.914	19	25/08/2011	1.952	17	2011-10-05	1.92833	17	15/12/2011	1.95467		24/02/2012	2.764	12		2012-04-07	1.855	12		0.200667	445	16.75		0.320293	0.0429707	0.054827	0.105958	0.537386
2011-03-12	2.85067	7	29/04/2011	1.46267	7	2011-06-03	1.562	8	2011-06-16	1.78167	8	25/08/2011	2.20067	8	2011-10-05	2.62	8	15/12/2012	1.758		24/02/2012	1.758	8		2012-04-07	2.42033	8		0.430333	445	7.75		0.750689	0.21767	0.108533	0.157247	0.418327
																												Mean	0.228611	439.833	6.86892		0.340439	0.140303	0.0928362	0.184463	0.504121
																												STDev	0.337586	21.5789	2.99069		0.508977	0.234892	0.21253	0.439107	0.340571
																												Min	-0.777667	330	0		-0.788667	-0.207818	-0.749344	-1.60344	-0.926947
																												Max	1.153	446	16.75		1.67956	1.01642	0.792623	2.03222	1.4026
																												95% Confi
