# Supplementary material for: Analysis of pit latrine microbiota reveals depth-related variation in composition, and key parameters and taxa associated with latrine fill-up rate
Source: Front Microbiol. 2022 Sep 23;13:960747. doi: 10.3389/fmicb.2022.960747 (PMC9539666; doi:10.3389/fmicb.2022.960747)
Supplement: SUPPLEMENTARY DATA S3 — Spreadsheet of the samples and associated metadata from this study. [file Data_Sheet_3.XLSX]

## Sheet: Study_metadata
	Total reads mapping to OTUs	pH	Temp	TS	VS	VFA	CODt	CODs	pCODsbyCODt	NH4	PO4.P	Prot	Carbo	Fillup	%VSt/b	%CODt t/b	Acetobacteraceae	Acholeplasmataceae	Acidimicrobiaceae	Acidimicrobidae_incertae_sedis	Acidothermaceae	Actinomycetaceae	Actinospicaceae	Actinosynnemataceae	Aerococcaceae	Aeromonadaceae	Alcaligenaceae	Alcanivoracaceae	Alicyclobacillaceae	Alphaproteobacteria_incertae_sedis	Alteromonadaceae	Anaerolineaceae	Anaeroplasmataceae	Aurantimonadaceae	Bacillaceae	Bacillales_incertae_sedis	Bacteriovoracaceae	Bacteroidaceae	Bacteroidales_incertae_sedis	Bacteroidetes_incertae_sedis	Bdellovibrionaceae	Beijerinckiaceae	Bifidobacteriaceae	Bogoriellaceae	Brachyspiraceae	Bradyrhizobiaceae	Brevibacteriaceae	Brucellaceae	Burkholderiaceae
L_T_10_1	38450	6.95	29.3	25	58	76.7619	860.72	192.592	22.3757	11.3889	10.7256	30.0783	480.275	0.0474103	56.2924	69.3048	0	143	0	0	0	41	0	0	28	0	30	0	0	0	3	20	3	0	11	1	0	147	0	0	0	0	0	0	0	3	0	1	0
L_T_10_2	29284	8.57	29	73	5	2.91578	99.4634	9.56484	9.61644	1.48241	1.5598	5.9127	65.2981				4	40	1	0	0	30	0	0	16	4	16	0	1	0	0	41	0	0	22	4	0	174	1	0	0	0	0	1	0	6	0	0	0
L_T_10_3	35975	8.54	28.6	53	13	8.6393	208.599	22.6068	10.8374	3.27304	1.99579	9.1317	120.672				6	28	0	2	0	52	0	0	13	0	34	0	0	0	0	161	0	0	29	0	0	40	0	0	0	1	0	1	0	4	1	1	2
L_T_11_1	19297	7.2	30.4	55	15	10.1439	189.549	24.8288	13.0989	1.51976	4.07808	8.66439	96.8383				1	7	0	1	0	75	0	1	32	0	1	0	0	0	0	5	1	0	80	0	0	70	0	0	0	0	0	1	1	0	3	0	3
L_T_11_2	561	7.35	29.6	35	18	6.6474	194.393	20.6936	10.6453	3.89595	6.93641	7.25748	95.9189
L_T_11_3	289	7.83	28.9	64	6	1.84359	58.1823	4.18713	7.19656	1.19364	2.16356	4.9146	80.7494
L_T_13_1	136	5.63	27.3	10	86	78.8118	1354.36	163.447	12.0682	8.83235	8.65765	51.4015	201.289	0.153111	94.2919	96.423
L_T_13_2	1800	8.44	26.5	73	5	2.4127	48.446	5.40117	11.1488	0.893797	1.20909	3.45349	10.8651				2	0	0	0	0	1	0	0	0	0	0	0	0	0	0	4	0	0	1	0	0	1	0	0	0	0	0	0	0	5	0	0	0
L_T_14_1	34871	6.83	26.9	52	17	19.9489	303.586	43.0173	14.1697	2.30298	2.65344	16.3202	24.0536	0.0819784	53.1764	50.8357	1	0	0	0	0	35	0	0	2	0	1	0	0	0	0	0	0	0	7	0	0	87	0	0	0	0	2	3	0	0	0	0	124
L_T_14_2	33290	8.21	27.5	46	18	10.191	270.324	28.2649	10.4559	4.9997	2.32564	8.14484	26.6106				2	1	0	0	0	36	0	0	3	0	3	0	0	0	0	15	0	1	18	0	0	26	0	0	0	0	6	2	0	6	2	1	0
L_T_14_4	55	7.74	28.1	63	8	2.74332	149.256	7.68769	5.15067	1.72893	2.45304	7.61116	15.8839
L_T_15_1	1211	6.1	28.9	22	82	91.4703	977.151	191.746	19.623	6.63115	11.591	38.0647	178.606				0	0	0	0	0	2	0	0	0	0	0	0	0	0	0	0	0	0	0	0	0	2	0	0	0	0	0	0	0	0	0	0	0
L_T_15_2	9372	6.93	28.3	42	17	16.9681	402.071	40.4366	10.0571	7.51374	4.34478	11.8859	35.7105				0	1	0	0	0	4	0	0	1	0	0	0	0	0	0	4	0	0	0	0	0	12	0	0	0	0	0	0	0	0	0	0	0
L_T_16_2	373	7.57	28.2	80	3	1.33177	46.6245	2.2802	4.89055	0.0662153	0.647217	3.12811	14.2947
L_T_17_1	16741	7.09	27.7	8	67	113.301	1538.3	284.047	18.465	8.94761	21.3101	65.9672	68.357	0.110523	84.2203	91.1583	0	83	0	0	0	13	0	0	25	0	11	0	0	0	0	0	2	0	16	0	0	32	0	0	0	0	2	0	0	1	3	1	1
L_T_17_2	263	8.68	27	54	11	3.6554	136.012	10.9886	8.07914	0.870866	6.83985	7.29984	15.3991
L_T_18A_1	1771	7.99	28.9	46	23	4.51507	279.058	17.8411	6.39334	0.246795	10.5205	7.95594	57.1565				3	0	0	4	0	13	0	0	6	0	3	0	0	4	0	27	0	0	3	0	0	2	0	0	0	1	0	0	0	31	0	0	0
L_T_20_2	27245	7.86	28.1	50	27	1.768	166.24	5.32	3.20019	0.1544	4.76	6.49626	78.6374				94	9	4	84	12	84	0	3	29	1	55	0	0	30	29	132	0	0	164	1	0	11	0	0	0	2	0	1	0	93	2	9	1841
L_T_20_3	17140	6.55	23.1	58	11	1.34932	152.511	3.50205	2.29626	0.321708	7.79378	7.62342	134.679				10	13	1	8	1	48	0	0	23	2	44	0	0	5	50	87	0	0	45	0	0	2	0	0	0	1	0	0	0	9	1	9	6265
L_T_20_4	104625	6.97	26.5	59	15	1.27271	195.645	3.18177	1.6263	0.11847	7.81903	7.725	117.658				115	61	0	24	3	76	0	0	11	0	810	0	0	2	3	4011	0	0	113	4	11	3	0	0	2	9	0	0	0	200	0	797	4677
L_T_21A_2	2572	6.85	28.6	57	12	1.52221	110.342	6.34837	5.75334	0.0140296	4.73498	8.06661	69.699				48	0	1	1	17	0	0	0	0	0	4	0	0	6	0	2	0	0	6	1	0	0	0	0	0	0	0	0	0	7	0	2	1149
L_T_21B_2	17856	6.16	28.5	77	6	1.30076	43.3934	3.98033	9.17266	0.0801268	0.481281	3.85731	0				0	0	0	2	0	0	0	0	0	1	0	0	0	0	0	79	0	0	10	0	2	0	0	1	0	0	0	0	0	5	0	2	9656
L_T_22_1	161	7.45	28.4	30	61	62.15	705.024	122.919	17.4347	7.39223	15.1922	45.9192	328.618	0.121822	82.7224	84.763
L_T_23_1	141	7.84	30.7	53	19	6.86638	233.457	45.7256	19.5863	2.77673	3.84819	7.41983	180.079	0.404328	38.6639	64.1836
L_T_23_3	1113	8.11	29.8	41	20	9.13433	254.239	42.6269	16.7665	3.44747	4.92075	9.79077	140.958				0	0	0	0	0	0	0	0	0	0	0	0	0	0	0	1	0	0	0	0	0	0	0	0	0	0	0	0	0	186	0	0	0
L_T_23_4	62	8.55	27.3	58	10	5.09303	115.788	10.0821	8.70736	1.65264	4.63569	6.08977	32.3189
L_T_24_1	908	5.91	29	26	43	64.5284	689.741	142.856	20.7116	10.381	5.31595	24.8554	343.412	0.217774	90.0304	90.8853
L_T_24_2	13072	7.64	28.9	25	50	48.7259	827.551	123.276	14.8965	10.8034	4.99895	35.7091	314.818				0	6	0	0	0	5	0	0	0	0	8	0	0	0	0	1	2	0	2	0	0	77	0	0	0	0	1	0	0	7	0	0	1
L_T_24_3	145	8.76	28.9	60	10	10.0286	146.718	24.4029	16.6325	1.57783	2.26646	9.09097	69.6288
L_T_25_1	70655	6.71	29.4	47	22	26.1875	272.375	55.0317	20.2044	2.82117	3.31455	11.876	251.619	0.193828	67.6389	80.8511	0	28	0	0	0	11	0	0	24	2	22	0	0	0	1	24	12	0	8	1	0	445	0	0	0	0	0	0	0	15	0	7	0
L_T_25_2	1047	8.61	29.4	54	16	11.8003	162.962	27.4973	16.8734	3.16146	2.07774	5.96576	38.743				0	0	0	0	0	2	0	0	1	0	0	0	0	0	0	0	0	0	1	0	0	7	0	0	0	0	0	0	0	24	0	0	0
L_T_25_3	11347	7.84	29.5	51	16	19.1613	210.075	43.492	20.7031	2.87614	2.70513	9.1376	159.296				1	3	0	0	0	0	0	0	3	0	2	0	0	0	0	3	1	0	8	0	0	103	0	0	0	0	2	0	0	10	0	0	0
L_T_25_5	498	7.73	26.4	72	7	8.24705	52.157	7.96843	15.2778	0.668679	1.10332	5.06628	0
L_T_26_1	69	8.21	29.5	28	49	17.5763	603.499	53.1506	8.80708	7.84605	11.4597	28.8398	311.668	0.114155	53.806	63.2898
L_T_26_2	109	8.15	29.5	29	50	19.8823	630.484	50.2253	7.96616	6.98305	15.3101	29.3358	388.88
L_T_27_1	15725	7.34	25.9	16	74	44.9976	1175.13	135.24	11.5085	26.603	6.24281	43.0752	537.886	0.0369145	82.5153	92.0371	0	1	0	4	0	45	0	0	9	0	1	0	0	0	0	10	3	0	3	0	0	46	0	0	0	0	0	0	0	1	0	0	0
L_T_27_2	4655	6.6	25.7	50	19	6.57874	179.872	24.9912	13.8938	1.25959	4.45269	7.95805	125.078				0	1	0	2	0	7	0	0	4	0	0	0	0	7	0	15	0	0	8	0	0	19	0	0	0	0	0	0	0	4	0	1	0
L_T_27_3	3680	6.02	25.5	51	12	4.34971	133.259	11.8629	8.90208	0.411246	4.4288	5.80489	111.107				1	0	0	1	0	1	0	0	4	0	5	0	0	1	0	44	0	0	8	0	0	12	0	0	0	0	0	0	0	4	0	1	0
L_T_27_4	64	6.68	25.5	68	8	2.71046	44.1034	1.29974	2.94702	0.00680536	3.43189	3.38976	65.5962
L_T_27_5	1433	7.99	25.7	58	13	4.50173	93.5741	6.25431	6.6838	0.53952	3.55671	7.13965	96.2977
L_T_28_1	15907	6.9	30.2	16	73	54.8146	1199.98	134.624	11.2188	7.16425	22.6435	31.5823	193.107	0.0607904	90.1144	94.2875	0	0	0	0	0	3	0	0	0	0	0	0	0	0	0	0	0	0	0	0	0	37	0	0	0	0	0	0	0	1	0	6	5923
L_T_28_2	97846	6	30.5	40	16	9.61432	306.861	29.3411	9.56169	4.0151	8.36894	10.826	49.7558				1	16	0	2	0	132	0	0	51	0	1	0	0	0	0	499	0	0	64	0	0	30	0	0	0	1	87	0	0	3	4	3	4116
L_T_28_3	138364	7.2	31.7	74	7	3.50841	68.5489	13.5748	19.8031	1.03903	2.91468	4.9062	15.4977				2	1	1	4	0	36	0	0	29	0	38	0	0	0	0	77	0	0	52	1	0	32	0	0	0	0	2	2	0	19	2	6	1402
L_T_29_1	31049	5.92	27.7	18	88	96.2945	1179.25	171.48	14.5414	4.73312	15.1242	45.6446	304.78	0.0337603	62.2749	53.8062	0	0	0	0	0	28	0	0	0	0	0	0	0	0	0	0	1	0	0	0	0	74	0	0	0	0	0	0	0	0	0	0	0
L_T_30_1	30228	6.26	28.2	19	62	102.713	1147.54	260.214	22.6759	13.5951	8.42722	34.8932	44.3721				5	1	0	0	0	38	0	0	1	0	1	0	0	0	0	0	4	0	2	0	0	11	0	0	0	1	9	0	0	1	0	0	0
L_T_30_2	214	6.15	28	41	20	12.5907	295.42	32.6192	11.0416	5.13352	2.53759	11.2322	54.5975
L_T_31_1	17135	7.67	29.3	6	68	174.336	1148.09	210.953	18.3743	38.4316	24.6921	40.5711	0	0.0950564	86.9311	84.4762	0	694	0	0	0	17	0	0	22	0	62	0	0	0	0	2	0	0	11	0	0	47	0	0	0	0	2	0	0	1	0	10	0
L_T_31_2	26188	7.66	29	19	44	60.9709	678.624	81.1515	11.9582	11.7219	10.8202	15.9727	0				0	764	0	0	0	11	0	0	20	0	60	0	0	0	0	3	13	0	15	0	0	46	0	0	0	0	0	0	0	0	0	4	0
L_T_31_3	25836	8.37	28.8	32	32	14.0507	352.397	32.1159	9.11356	3.90158	7.52717	13.7109	20.5342				1	271	0	1	0	32	0	0	27	0	40	0	0	0	0	115	0	0	14	0	0	61	0	0	0	1	0	0	0	7	0	2	0
L_T_31_4	18561	8.22	28.9	32	34	17.4401	399.921	25.2123	6.30431	4.7897	6.71064	13.1942	68.7816				1	94	0	0	0	27	0	0	54	0	34	0	0	0	0	8	0	1	12	0	0	35	0	0	0	1	0	0	0	0	0	1	0
L_T_31_5	71	8.21	28.9	46	16	10.4948	180.336	16.9229	9.38409	3.40206	4.98503	8.93909	43.8165
L_T_32_2	169	8.65	27.8	65	6	2.61126	66.5214	4.89803	7.36309	2.20105	3.27556	3.81031	13.2989
L_T_33_1	17438	6.65	28.4	17	77	143.91	1070.63	148.731	13.8919	11.4282	16.1546	37.012	314.912	0.0565556	90.3612	90.74	0	66	0	0	0	4	0	0	1	0	4	0	0	0	0	5	5	0	2	0	0	70	0	0	0	0	0	0	0	12	0	0	0
L_T_33_2	15058	7.41	28.3	12	74	166.195	1205.26	179.361	14.8815	32.2816	16.8247	71.9513	452.51				0	332	0	0	0	11	0	0	5	8	4	0	0	0	0	37	1	0	6	0	0	72	0	0	0	0	0	0	1	27	0	0	0
L_T_33_3	7676	7.7	27.6	22	35	51.1465	503.242	59.5504	11.8334	17.2778	12.9583	22.5791	167.081				0	78	0	0	0	24	0	0	7	0	3	0	0	0	0	56	0	0	4	0	0	20	0	0	0	0	1	0	0	9	0	0	0
L_T_33_4	13209	7.91	27.6	61	8	10.193	119.193	14.1059	11.8345	3.30123	3.15655	6.02267	31.074				0	58	0	0	0	14	0	0	22	0	20	0	0	0	0	72	0	0	1	0	0	19	0	0	0	0	1	0	0	5	8	0	0
L_T_33_5	5024	7.85	27.7	25	27	41.453	480.728	55.6384	11.5738	14.5007	7.04543	21.8845	65.2589
L_T_33_6	843	7.74	27.9	66	7	9.68543	99.1403	12.3023	12.409	2.59882	2.67101	5.65562	5.7157
L_T_34_1	7586	7.66	28	71	5	2.66586	52.7577	1.90778	3.61612	0.053429	2.44487	2.54637	13.6457	0.467318	42.2951	51.8618	0	0	0	0	0	11	0	0	1	0	0	0	0	0	0	0	0	0	0	0	0	3	0	0	0	0	0	0	0	0	0	0	0
L_T_34_2	122	7.5	27.9	83	3	3.28549	25.3966	1.29261	5.08971	0.0108157	1.35017	1.66033	6.21137
L_T_35_1	44516	6.29	28.2	22	51	54.7896	955.644	132.166	13.8301	7.94631	8.69921	44.7081	141.586	-0.00312454	87.0359	88.9492	0	12	0	0	0	18	0	0	6	0	0	0	0	0	0	9	0	0	11	0	0	13	0	0	0	0	0	0	0	3	0	2	839
L_T_35_2	11486	8.03	28.3	67	7	2.26384	105.606	7.02265	6.64983	1.58528	4.29656	5.67805	17.0331				0	0	0	0	0	3	0	0	1	0	1	0	0	0	0	6	0	0	1	0	0	3	0	0	0	0	0	0	0	0	0	6	5060
L_T_39_1	15426	6.89	27.4	64	14	2.86765	129.946	2.73391	2.10388	0.447876	5.01994	0.905899	53.7628	-0.0268878	31.2359	46.7834	109	0	0	20	26	0	0	0	1	0	153	9	5	54	18	25	0	6	121	2	0	0	0	0	0	2	0	2	0	62	10	34	1
L_T_39_2	5014	7.05	27.8	52	19	3.45394	150.766	1.72697	1.14546	0.0855844	6.71684	2.90316	31.014				9	0	13	12	0	0	0	0	0	0	11	0	1	3	0	90	0	0	24	1	0	0	0	0	0	0	0	0	0	15	0	1	0
L_T_39_3	13310	7.31	28	49	23	3.956	141.575	3.56768	2.52	0.618884	4.07735	4.25991	38.4323				30	0	4	16	2	1	0	9	3	0	15	8	0	17	2	104	0	0	68	0	0	1	0	3	0	1	0	0	0	28	1	0	0
L_T_39_4	5463	6.19	28.4	63	15	2.50439	78.5469	1.83719	2.33897	0.22451	4.40166	3.27682	7.61648				36	0	0	5	4	0	0	4	0	0	1	0	1	3	0	150	0	0	60	2	0	0	0	0	0	0	0	0	0	14	1	2	3
L_T_39_5	12453	6.99	27.5	73	9	2.45416	69.1529	1.5434	2.23186	0.0790786	3.68125	3.35893	0
L_T_4_1	20673	7.55	28.1	56	9	7.48859	140.651	7.48859	5.32425	1.63613	1.48849	4.97461	97.5867	0.30219	14.0238	69.2066	0	0	0	0	0	3	0	0	0	0	1	0	0	0	0	31	0	0	8	0	0	8	0	0	0	0	0	0	0	6	0	0	0
L_T_4_2	26531	7.78	26.1	60	7	3.13631	55.849	3.13631	5.6157	1.55155	1.66849	6.01602	117.332				0	2	1	1	0	3	0	0	0	0	5	0	0	0	0	66	0	0	10	0	0	10	0	0	0	1	2	0	0	23	0	0	1
L_T_4_3	40417	7.84	26.3	59	8	3.80019	77.3949	3.80019	4.91013	1.64222	2.19868	5.47824	114.47				0	4	11	1	0	10	0	0	0	0	4	0	0	0	0	180	6	0	5	0	0	17	0	1	0	2	10	0	0	8	2	0	2
L_T_4_4	9130	7.54	25.5	66	8	1.89618	43.3111	1.89618	4.37804	1.14674	1.2894	5.42492	87.9632				0	0	0	0	0	0	0	0	0	0	2	0	0	0	0	53	0	0	6	0	0	2	0	0	0	2	0	0	0	2	1	0	0
L_T_40_3	237	8.26	25.7	65	8	5.22715	34.2532	6.64155	19.3896	0.701053	1.2253	7.01313	15.8826
L_T_41_1	1410	6.2	25.5	42	21	7.58104	187.237	4.68212	2.50064	0.104895	6.67513	6.27888	374.158				0	0	0	0	0	0	0	0	0	0	0	0	0	3	0	3	0	0	0	0	0	0	0	0	0	0	0	0	0	1	0	1	1089
L_T_41_2	350	6.91	25.4	68	7	3.72791	61.1258	4.05336	6.63117	0.138761	3.60956	4.32789	96.7013
L_T_42_4	2454	8.17	26.3	61	10	1.88556	71.9791	2.38728	3.31663	0.248238	2.38728	4.56197	24.6345				8	0	0	1	3	3	0	0	2	0	5	0	0	0	0	12	0	0	9	0	1	2	0	0	0	0	0	0	0	15	0	0	0
L_T_42_5	263	8.28	26.4	72	7	1.37627	29.982	1.38185	4.60894	0.0421535	1.15573	5.54223	14.5319
L_T_43_2	349	8.6	25.9	71	8	3.40432	32.9459	1.18729	3.60376	3.40432	0.993161	4.1302	99.3605
L_T_43_3	421	8.36	26.7	69	8	4.38008	53.8865	1.23622	2.29412	4.38008	1.23622	5.44644	147.917
L_T_43_5	296	7.82	25.8	80	6	3.64672	12.3989	1.11414	8.9858	3.64672	0.63126	4.45205	91.655
L_T_43B_1	463	6.18	25.7	0	83	718.08	860.88	199.92	23.2227	3.6312	26.52	0	1923.43
L_T_43B_2	53406	7.1	25.6	67	5	2.58833	39.1385	2.83612	7.24638	0.165391	0.586629	6.79366	70.6393				12	2	3	3	0	37	2	0	4	91	238	0	0	1	3	13	1	1	106	7	1	106	0	0	0	10	3	3	0	62	3	110	29998
L_T_44_2	2026	7.23	27.8	41	26	8.2207	243.575	36.8964	15.1479	1.09287	4.72448	11.1371	31.7341				0	0	0	0	0	1	0	0	1	0	0	0	0	0	0	1	0	0	2	0	0	0	0	0	0	0	0	0	0	10	0	0	0
L_T_44_3	10170	7.77	27.3	39	26	10.0272	240.552	16.2056	6.73684	1.21036	11.1414	12.1067	37.815				2	0	0	0	0	10	0	0	1	0	1	0	0	0	0	0	0	0	5	0	0	13	0	0	0	0	3	0	0	2	0	0	0
L_T_44_4	11122	7.32	26.8	55	17	1.94089	107.057	2.7499	2.56862	0.181392	2.64107	7.31934	27.5815				7	2	1	0	0	14	0	0	1	0	5	0	0	0	0	62	0	0	35	0	0	4	0	0	0	0	1	1	0	22	0	4	0
L_T_44_5	9180	7	26.7	56	15	1.63884	169.442	2.81453	1.66106	0.434648	1.47495	8.6647	38.8494
L_T_45_1	58294	7.14	25.9	27	63	51.075	786	82.35	10.4771	4.89	9.225	51.4036	171	0.482255	85.5258	85.4282	1	17	0	1	0	5	0	0	85	0	4	0	0	0	0	35	3	0	10	0	0	87	0	0	0	1	8	0	0	9	0	1	2080
L_T_45_3	69	7.02	25.9	41	26	5.46774	337.21	16.6452	4.93615	4.5	6.62903	15.4675	133.302
L_T_46_1	16689	5.25	29.5	13	87	36.4828	1275.19	344.956	27.0514	7.31208	7.15684	50.4484	843.402	0.0215929	79.7416	82.9182	0	0	0	0	0	0	0	0	0	0	0	0	0	0	0	0	0	1	0	0	0	3	0	0	0	0	2	0	0	0	0	9	13771
L_T_46_2	6054	7.2	29.3	32	28	4.60423	400.561	32.7886	8.18567	8.46725	14.0702	15.584	256.413				0	0	0	0	0	0	0	0	0	0	0	0	0	0	0	0	0	0	2	0	0	0	0	0	0	0	0	0	0	6	0	11	5950
L_T_46_3	1090	7.19	29.4	28	33	16.3385	456.626	38.5731	8.44742	5.76821	10.9397	19.1618	243.903				0	0	0	0	0	2	0	0	0	0	0	0	0	0	0	1	0	0	0	0	0	0	0	0	0	0	0	0	0	0	0	0	876
L_T_46_4	215	6.73	30.2	53	18	3.83683	217.825	5.66027	2.59854	0.436867	8.58538	8.51877	137.703
L_T_47_2	76521	6.73	27.1	13	80	48.0323	1582.61	91.9213	5.8082	9.37628	13.5657	81.8532	321.426				0	7	0	0	0	29	0	0	2	0	4	0	0	1	0	438	10	0	16	0	0	100	0	0	0	0	11	0	0	8	0	2	1423
L_T_47_3	42614	7.49	27.1	30	30	8.41505	637.637	19.3283	3.03124	3.38574	9.46693	32.0992	190.333				1	0	0	1	0	3	0	0	1	0	0	0	0	4	0	95	0	0	57	0	0	4	0	0	0	0	0	2	0	3	0	3	16327
L_T_47_4	38049	7.91	27.2	14	75	43.2941	1315.36	32.7859	2.49254	10.3822	8.93905	64.5379	316.283				0	3	0	0	0	17	0	0	0	0	2	0	0	0	0	329	1	0	16	0	0	36	0	0	0	0	18	0	0	1	0	0	7
L_T_47_6	129619	7.31	27.8	39	36	5.87072	333.099	4.38517	1.31648	3.09872	8.01481	16.2481	111.083
L_T_47_7	222	7.29	27.6	60	8	1.81849	97.4333	4.26103	4.37328	1.22798	0.506626	4.5594	30.9713
L_T_49_1	296	7.11	27.4	10	72	96.1156	1077.74	178.389	16.5521	26.1247	9.80652	44.3221	443.404	0.466859	89.9611	91.2337
L_T_49_2	2511	7.61	27.2	41	17	5.30661	253.897	15.0515	5.92818	5.61536	4.21152	17.8714	148.707				0	0	0	0	0	2	0	0	0	0	0	0	0	0	0	0	0	0	0	0	0	0	0	0	0	0	0	0	0	0	0	3	577
L_T_5_1	52643	5.83	27.2	27	91	32.1691	541.159	72.5454	13.4056	3.79581	6.05864	29.4819	367.328	0.208645	95.8079	91.4829	0	1	0	0	0	5	0	0	0	0	5	0	0	0	0	8	6	0	1	0	0	64	0	1	0	0	0	0	0	5	0	0	0
L_T_5_2	117	6.56	28.2	56	7	5.55278	114.208	13.7566	12.0452	1.3864	1.15641	5.64946	73.4534
L_T_6_1	6965	7.37	30.5	58	12	9.02271	157.016	20.9147	13.3201	1.93591	4.72914	4.55686	111.689	0.0193552	0	0	0	1	0	0	0	24	0	0	1	0	3	0	0	0	0	13	0	0	6	0	0	0	0	0	0	0	0	0	0	7	1	0	1
L_T_6_2	277	7.78	29.5	52	17	4.54699	192.322	13.3327	6.93248	2.32359	5.08647	6.60758	109.141
L_T_6_3	2643	7.81	30	56	15	4.48876	120.662	8.6569	7.17449	2.30851	6.00639	5.85599	100.634				1	2	0	0	0	14	0	0	1	0	9	0	0	0	0	18	0	0	2	0	0	0	0	0	0	0	0	0	0	4	0	2	0
L_T_6_4	21684	8.51	29.2	69	8	2.05139	97.9114	4.86085	4.96454	1.28465	7.4128	2.7027	54.7564				0	3	0	1	0	37	0	0	4	0	154	0	0	0	0	1058	0	0	21	0	0	1	0	0	0	1	1	0	0	14	3	98	0
L_T_6_5	6503	8.78	29.1	69	9	2.40092	101.446	5.43823	5.36071	1.0674	4.61671	1.77223	52.5684
L_T_6_6	3423	8.29	29	68	9	2.42988	113.286	6.11882	5.40119	1.22965	5.25983	2.78473	45.4975
L_T_6_7	4327	7.82	29	65	9	2.55074	127.751	6.11687	4.78813	1.22032	4.99137	3.17609	60.8698
L_T_7_1	66	8.09	29.1	68	4	1.87517	51.6633	4.08804	7.91284	0.548034	1.06467	2.32083	0	0.535222	17.428	8.71333
L_T_7_5	56	7.4	29.1	67	3	2.11929	47.1617	5.61165	11.8987	0.346251	0.698471	1.85552	0
L_T_7_6	28244	7.15	29.1	82	1	1.46216	19.8366	23.0534	116.216	0.156938	0.432799	1.01375	0
L_T_8_1	17716	7.2	31.1	14	75	59.6147	940.799	162.732	17.2972	12.7139	15.9949	27.1281	0	0.0593755	87.2641	76.4411	0	57	0	0	0	1	0	0	0	0	3	0	0	0	0	146	1	0	13	0	0	26	0	0	0	0	0	0	0	8	0	0	0
L_T_8_2	59802	5.72	29.9	53	9	15.452	221.642	39.1726	17.6739	3.99583	3.90604	8.98527	0				0	42	0	0	0	15	0	0	0	0	12	0	0	0	0	161	15	0	8	0	0	127	0	0	0	0	0	0	0	0	0	0	0
L_T_9_1	54677	7.52	33	52	11	5.73722	122.536	16.3201	13.3186	0.872212	2.51197	2.13532	0				5	4	0	2	1	2	0	0	2	0	5	0	0	0	0	158	6	0	28	1	0	441	0	3	0	0	0	0	0	25	0	1	0
L_T_9_2	2644	8.18	29.1	63	6	1.86216	60.7601	7.16707	11.7957	0.703908	1.71434	1.83795	42.5767				1	1	0	0	0	0	0	0	0	0	0	0	0	0	0	9	1	0	3	1	0	0	0	0	0	0	0	0	0	4	0	0	0
L_T_19.1		7.9	27.8	1.0453	75	369.273	1222.62	396.06	32.3944	23.7253	87.9177	3.80181	1204.11	0.167138	92.051	96.8173
	62
yellow = used in the statistical analyses in this study
[truncated: 175 more columns]

## Sheet: SRA
Paper_ID	SRA_ID
L_T_10_1	L_T_1
L_T_10_2	L_T_2
L_T_10_3	L_T_3
L_T_11_1	L_T_5
L_T_11_2	L_T_6
L_T_11_3	L_T_7
L_T_13_1	L_T_13
L_T_13_2	L_T_14
L_T_14_1	L_T_17
L_T_14_2	L_T_18
L_T_14_4	L_T_19
L_T_15_1	L_T_18
L_T_15_2	L_T_22
L_T_16_2
L_T_17_1	L_T_26
L_T_17_2	L_T_27
L_T_18A_1	L_T_28
L_T_20_2
L_T_20_3
L_T_20_4
L_T_21A_2
L_T_21B_2
L_T_22_1	L_T_36
L_T_23_1	L_T_37
L_T_23_3	L_T_39
L_T_23_4	L_T_40
L_T_24_1	L_T_44
L_T_24_2	L_T_45
L_T_24_3	L_T_46
L_T_25_1	L_T_48
L_T_25_2	L_T_49
L_T_25_3	L_T_50
L_T_25_5	L_T_52
L_T_26_1	L_T_53
L_T_26_2	L_T_54
L_T_27_1	L_T_56
L_T_27_2	L_T_57
L_T_27_3	L_T_58
L_T_27_4	L_T_59
L_T_27_5	L_T_60
L_T_28_1
L_T_28_2
L_T_28_3
L_T_29_1	L_T_61
L_T_30_1	L_T_66
L_T_30_2	L_T_67
L_T_31_1	L_T_68
L_T_31_2	L_T_69
L_T_31_3	L_T_70
L_T_31_4	L_T_71
L_T_31_5	L_T_72
L_T_32_2	L_T_76
L_T_33_1	L_T_78
L_T_33_2	L_T_79
L_T_33_3	L_T_80
L_T_33_4	L_T_81
L_T_33_5	L_T_82
L_T_33_6	L_T_83
L_T_34_1	L_T_85
L_T_34_2	L_T_86
L_T_35_1
L_T_35_2
L_T_39_1	L_T_97
L_T_39_2	L_T_98
L_T_39_3	L_T_99
L_T_39_4	L_T_100
L_T_39_5	L_T_101
L_T_4_1
L_T_4_2
L_T_4_3
L_T_4_4
L_T_40_3	L_T_103
L_T_41_1
L_T_41_2
L_T_42_4
L_T_42_5
L_T_43_2	L_T_108
L_T_43_3	L_T_109
L_T_43_5	L_T_110
L_T_43B_1
L_T_43B_2
L_T_44_2	L_T_112
L_T_44_3	L_T_113
L_T_44_4	L_T_114
L_T_44_5	L_T_115
L_T_45_1
L_T_45_3
L_T_46_1
L_T_46_2
L_T_46_3
L_T_46_4
L_T_47_2
L_T_47_3
L_T_47_4
L_T_47_6
L_T_47_7
L_T_49_1
L_T_49_2
L_T_5_1	L_T_118
L_T_5_2	L_T_119
L_T_6_1	L_T_123
L_T_6_2	L_T_124
L_T_6_3	L_T_125
L_T_6_4	L_T_126
L_T_6_5	L_T_127
L_T_6_6	L_T_128
L_T_6_7	L_T_129
L_T_7_1	L_T_133
L_T_7_5	L_T_137
L_T_7_6	L_T_138
L_T_8_1	L_T_139
L_T_8_2	L_T_140
L_T_9_1	L_T_143
L_T_9_2	L_T_144
L_T_19.1
