# Supplementary material for: Analysis of pit latrine microbiota reveals depth-related variation in composition, and key parameters and taxa associated with latrine fill-up rate
Source: Front Microbiol. 2022 Sep 23;13:960747. doi: 10.3389/fmicb.2022.960747 (PMC9539666; doi:10.3389/fmicb.2022.960747)
Supplement: SUPPLEMENTARY DATA S4 — Subset regression to address whether the microbial community structure could have an influence on fill-up rate, beyond variation which is accounted for by the environmental variables. In addition to the predictors considered in Table 1, we added the 20 most abundant families to our multivariate regression (after using log-relative transformation of the abundance data in the regression model) using subset regression (Model 4 in Table 1). The top 10 subsets ranked by adjusted R2 are given in the table including MSE between cross-validated prediction and the predicted values using all the observations. Similar to Table 1, predictors that may contribute to the fill-up rate are shaded as orange, and those that may cause the latrines to fill-up more slowly are shaded as blue. For each family we also display the genera in parenthesis that were detected for these families in our samples. If the explanatory variable was not selected in the subset, the cell is empty. [file Data_Sheet_4.xlsx]

## Sheet: Supplementary_Table S2
Subsets	Adjusted R2	MSE (cross-validation)	β-coefficients
			Intercept	Peptostreptococcaceae (Peptostreptococcus, Clostridium_XI, Proteocatella, Acetoanaerobium)	Porphyromonadaceae (Petrimonas, Parabacteroides, Paludibacter, Porphyromonas, Tannerella, Butyricimonas, Odoribacter, Dysgonomonas, Proteiniphilum, Barnesiella)	Veillonellaceae (Mitsuokella, Selenomonas, Dialister, Acetonema, Megasphaera, Allisonella, Veillonella, Anaerospora, Sporomusa, Propionispora, Negativicoccus, Anaeroarcus, Megamonas, Anaeroglobus, Schwartzia)	Spirochaetaceae (Treponema, Spirochaeta)	Lactobacillaceae (Lactobacillus, Pediococcus, Paralactobacillus)	Clostridiaceae (Alkaliphilus, Anaerobacter, Anaerosporobacter ,Caloramator, Clostridium, Fervidicella, Natronincola,Oxobacter, Proteiniclasticum, Sarcina)	Incertae_Sedis_XIV (Anaerobranca)	Prevotellaceae (Prevotella, Hallella, Paraprevotella, Xylanibacter)	Erysipelotrichaceae (Catenibacterium, Erysipelothrix, Turicibacter, Erysipelotrichaceae_incertae_sedis, Allobaculum, Clostridium_XVIII, Holdemania, Coprobacillus)	Incertae_Sedis_XI (Murdochiella, Clostridium_XII)	Enterobacteriaceae (Morganella, Providencia, Escherichia/Shigella, Pantoea, Arsenophonus, Proteus)		Incertae_Sedis_XIII (Anaerovorax, Mogibacterium)	Eubacteriaceae (Anaerofustis, Alkalibaculum, Pseudoramibacter, Eubacterium, Acetobacterium, Alkalibacter, Garciella)	CODs	%CODs/CODt	Phosphate	Protein	Temperature	pH	VFA
S1	0.791	0.051	1.005694 (p= 6.0e-06 ***)	-0.177186 (p= 4.1e-06 ***)	0.217020 (p= 4.3e-06 ***)	-0.083511 (p= 0.00090 ***)	-0.037462 (p= 0.01509 *)	0.092595 (p= 1.9e-05 ***)										0.002527 (p= 0.00049 ***)	-0.024627 (p=0.00051 ***)	-0.043001 (p=5.0e-06 ***)
S2	0.762	0.087	0.55042 (p=0.0009 ***)	0.07587 (p=0.0533 .)				0.12740 (p=1.4e-05 ***)	0.10564 (p=0.0071 **)	-0.06074 (p=0.0452 *)	0.11892 (p=2.3e-05 ***)	-0.27171 (p=6.9e-06 ***)	-0.06733 (p=0.0012 **)						-0.01098 (p=0.0052 **)
S3	0.744	0.077	0.2850 (p=0.08786 .)					0.0764 (p=0.00312 **)	0.1381 (p=0.00053 ***)		0.1040 (p=3.5e-05 ***)	-0.2839 (p=6.3e-06 ***)	-0.0501 (p=0.00519 **)	0.0636 (p=0.05665 .)	-0.0733 (p=0.05843 .)				-0.0149 (p=0.00088 ***)
S4	0.739	0.072	0.35518 (p=0.01158 *)				-0.03235 (p=0.07764 .)	0.12627 (p=3.4e-05 ***)	0.13031 (p=0.00079 ***)		0.13045 (p=0.00015 ***)	-0.25664 (p=1.1e-05 ***)	-0.05195 (p=0.00816 **)				-0.05685 (p=0.11394)		-0.01404 (p=0.00120 **)
S5	0.739	0.061	1.010293 (p=2.7e-05 ***)	-0.166961 (p=2.2e-05 ***)	0.202486 (p=2.5e-05 ***)	-0.117035 (p=0.00058 ***)		0.087754 (p=0.00010 ***)										0.003241 (p=0.00116 **)	-0.027299 (p=0.00086 ***)	-0.038520 (p=4.2e-05 ***)	-0.004006 (p=0.10233)
S6	0.737	0.052	0.068572 (p=0.89776)	-0.164311 (p=2.5e-05 ***)	0.204540 (p=2.9e-05 ***)	-0.113205 (p=0.00057 ***)		0.082173 (p=0.00012 ***)										0.002985 (p=0.00101 **)	-0.031205 (p=0.00102 **)	-0.043661 (p=2.7e-05 ***)		0.033835 (p=0.10926)
S7	0.734	0.131	-0.3475 (p=0.29229)	0.0986 (p=0.01942 *)				0.1227 (p=3.9e-05 ***)	0.1233 (p=0.00352 **)	-0.0746 (p=0.02127 *)	0.1081 (p=0.00014 ***)	-0.2467 (p=5.3e-05 ***)	-0.0956 (p=0.00046 ***)										0.1029 (p=0.01275 *)
S8	0.732	0.075	0.34213 (p=0.02988 *)			-0.03788 (p=0.15233)		0.11689 (p=4.1e-05 ***)	0.13209 (p=0.00121 **)	-0.05907 (p=0.07145 .)	0.12520 (p=0.00016 ***)	-0.22276 (p=0.00010 ***)	-0.06645 (p=0.00204 **)						-0.01174 (p=0.00459 **)
S9	0.73	0.095	0.498736 (p=0.00235 **)					0.117935 (p=4.0e-05 ***)	0.138122 (p=0.00091 ***)	-0.044311 (p=0.12973)	0.103876 (p=5.7e-05 ***)	-0.232427 (p=4.8e-05 ***)	-0.068593 (p=0.00169 **)						-0.009803 (p=0.02337 *)					-0.000718 (p=0.16483)
S10	0.73	0.056	0.943468 (p=7.0e-05 ***)		0.107902 (p=0.0049 **)		-0.043190 (p=0.0142 *)	0.109247 (p=3.8e-05 ***)			0.054041 (p=0.0220 *)	-0.181815 (p=2.4e-05 ***)						0.001477 (p=0.0201 *)	-0.020827 (p=0.0032 **)	-0.019836 (p=0.0018 **)
